# Supplementary material for: The importance of local settings: within-year variability in seawater temperature at South Bay, Western Antarctic Peninsula
Source: PeerJ. 2018 Jan 18;6:e4289. doi: 10.7717/peerj.4289 (PMC5776021; doi:10.7717/peerj.4289)
Supplement: Supplemental Information 1 [file peerj-06-4289-s001.csv]

ydayp1	dofmYP1	monthp1	yearp1	mean_TEMP	Datetime
11	11	1	2016	0.1987	1/11/2016 14:00
12	12	1	2016	0.338125	1/12/2016 0:00
13	13	1	2016	0.46225	1/13/2016 0:00
14	14	1	2016	0.7605	1/14/2016 0:00
15	15	1	2016	0.710208333	1/15/2016 0:00
16	16	1	2016	0.590791667	1/16/2016 0:00
17	17	1	2016	0.673791667	1/17/2016 0:00
18	18	1	2016	0.733583333	1/18/2016 0:00
19	19	1	2016	0.595458333	1/19/2016 0:00
20	20	1	2016	0.77025	1/20/2016 0:00
21	21	1	2016	0.765666667	1/21/2016 0:00
22	22	1	2016	0.641458333	1/22/2016 0:00
23	23	1	2016	0.6785	1/23/2016 0:00
24	24	1	2016	0.68775	1/24/2016 0:00
25	25	1	2016	0.788375	1/25/2016 0:00
26	26	1	2016	0.834041667	1/26/2016 0:00
27	27	1	2016	0.856875	1/27/2016 0:00
28	28	1	2016	0.929666667	1/28/2016 0:00
29	29	1	2016	0.925208333	1/29/2016 0:00
30	30	1	2016	0.66875	1/30/2016 0:00
31	31	1	2016	0.553833333	1/31/2016 0:00
32	1	2	2016	0.375083333	2/1/2016 0:00
33	2	2	2016	0.47125	2/2/2016 0:00
34	3	2	2016	0.5355	2/3/2016 0:00
35	4	2	2016	0.46675	2/4/2016 0:00
36	5	2	2016	0.425416667	2/5/2016 0:00
37	6	2	2016	0.420875	2/6/2016 0:00
38	7	2	2016	0.49425	2/7/2016 0:00
39	8	2	2016	0.4805	2/8/2016 0:00
40	9	2	2016	0.646166667	2/9/2016 0:00
41	10	2	2016	0.673958333	2/10/2016 0:00
42	11	2	2016	0.71525	2/11/2016 0:00
43	12	2	2016	0.68775	2/12/2016 0:00
44	13	2	2016	0.815791667	2/13/2016 0:00
45	14	2	2016	0.797583333	2/14/2016 0:00
46	15	2	2016	0.792916667	2/15/2016 0:00
47	16	2	2016	0.705916667	2/16/2016 0:00
48	17	2	2016	0.784	2/17/2016 0:00
49	18	2	2016	0.8705	2/18/2016 0:00
50	19	2	2016	0.747166667	2/19/2016 0:00
51	20	2	2016	0.733583333	2/20/2016 0:00
52	21	2	2016	0.788291667	2/21/2016 0:00
53	22	2	2016	0.765666667	2/22/2016 0:00
54	23	2	2016	0.938833333	2/23/2016 0:00
55	24	2	2016	0.861208333	2/24/2016 0:00
56	25	2	2016	0.806708333	2/25/2016 0:00
57	26	2	2016	0.770166667	2/26/2016 0:00
58	27	2	2016	0.761041667	2/27/2016 0:00
59	28	2	2016	0.738166667	2/28/2016 0:00
60	29	2	2016	0.64625	2/29/2016 0:00
61	1	3	2016	0.692333333	3/1/2016 0:00
62	2	3	2016	0.774833333	3/2/2016 0:00
63	3	3	2016	0.765666667	3/3/2016 0:00
64	4	3	2016	0.655416667	3/4/2016 0:00
65	5	3	2016	0.687541667	3/5/2016 0:00
66	6	3	2016	0.696833333	3/6/2016 0:00
67	7	3	2016	0.660125	3/7/2016 0:00
68	8	3	2016	0.563291667	3/8/2016 0:00
69	9	3	2016	0.475916667	3/9/2016 0:00
70	10	3	2016	0.535708333	3/10/2016 0:00
71	11	3	2016	0.581541667	3/11/2016 0:00
72	12	3	2016	0.530958333	3/12/2016 0:00
73	13	3	2016	0.512583333	3/13/2016 0:00
74	14	3	2016	0.452958333	3/14/2016 0:00
75	15	3	2016	0.388833333	3/15/2016 0:00
76	16	3	2016	0.425208333	3/16/2016 0:00
77	17	3	2016	0.352125	3/17/2016 0:00
78	18	3	2016	0.342833333	3/18/2016 0:00
79	19	3	2016	0.162625	3/19/2016 0:00
80	20	3	2016	0.213333333	3/20/2016 0:00
81	21	3	2016	-0.041291667	3/21/2016 0:00
82	22	3	2016	0.060375	3/22/2016 0:00
83	23	3	2016	0.342916667	3/23/2016 0:00
84	24	3	2016	0.088625	3/24/2016 0:00
85	25	3	2016	0.037708333	3/25/2016 0:00
86	26	3	2016	0.037333333	3/26/2016 0:00
87	27	3	2016	0.232	3/27/2016 0:00
88	28	3	2016	0.162625	3/28/2016 0:00
89	29	3	2016	0.060875	3/29/2016 0:00
90	30	3	2016	0.24125	3/30/2016 0:00
91	31	3	2016	0.232	3/31/2016 0:00
92	1	4	2016	0.190375	4/1/2016 0:00
93	2	4	2016	0.153375	4/2/2016 0:00
94	3	4	2016	-0.018125	4/3/2016 0:00
95	4	4	2016	-0.148458333	4/4/2016 0:00
96	5	4	2016	0.162625	4/5/2016 0:00
97	6	4	2016	0.22275	4/6/2016 0:00
98	7	4	2016	0.088625	4/7/2016 0:00
99	8	4	2016	0.042333333	4/8/2016 0:00
100	9	4	2016	0.01	4/9/2016 0:00
101	10	4	2016	-0.1435	4/10/2016 0:00
102	11	4	2016	-0.283041667	4/11/2016 0:00
103	12	4	2016	-0.376458333	4/12/2016 0:00
104	13	4	2016	-0.348458333	4/13/2016 0:00
105	14	4	2016	-0.339083333	4/14/2016 0:00
106	15	4	2016	0.0145	4/15/2016 0:00
107	16	4	2016	-0.204	4/16/2016 0:00
108	17	4	2016	-0.390333333	4/17/2016 0:00
109	18	4	2016	-0.535	4/18/2016 0:00
110	19	4	2016	-0.685416667	4/19/2016 0:00
111	20	4	2016	-0.512208333	4/20/2016 0:00
112	21	4	2016	-0.811666667	4/21/2016 0:00
113	22	4	2016	-0.699625	4/22/2016 0:00
114	23	4	2016	-0.986666667	4/23/2016 0:00
115	24	4	2016	-0.977	4/24/2016 0:00
116	25	4	2016	-0.88275	4/25/2016 0:00
117	26	4	2016	-0.680416667	4/26/2016 0:00
118	27	4	2016	-0.713291667	4/27/2016 0:00
119	28	4	2016	-0.868458333	4/28/2016 0:00
120	29	4	2016	-0.962875	4/29/2016 0:00
121	30	4	2016	-0.963083333	4/30/2016 0:00
122	1	5	2016	-1.019833333	5/1/2016 0:00
123	2	5	2016	-1.057791667	5/2/2016 0:00
124	3	5	2016	-0.83125	5/3/2016 0:00
125	4	5	2016	-1.000916667	5/4/2016 0:00
126	5	5	2016	-1.076375	5/5/2016 0:00
127	6	5	2016	-1.019583333	5/6/2016 0:00
128	7	5	2016	-0.873291667	5/7/2016 0:00
129	8	5	2016	-0.793041667	5/8/2016 0:00
130	9	5	2016	-0.750875	5/9/2016 0:00
131	10	5	2016	-0.652541667	5/10/2016 0:00
132	11	5	2016	-0.629041667	5/11/2016 0:00
133	12	5	2016	-0.657291667	5/12/2016 0:00
134	13	5	2016	-0.699375	5/13/2016 0:00
135	14	5	2016	-0.694666667	5/14/2016 0:00
136	15	5	2016	-0.713333333	5/15/2016 0:00
137	16	5	2016	-0.708583333	5/16/2016 0:00
138	17	5	2016	-0.694666667	5/17/2016 0:00
139	18	5	2016	-0.676	5/18/2016 0:00
140	19	5	2016	-0.675916667	5/19/2016 0:00
141	20	5	2016	-0.680458333	5/20/2016 0:00
142	21	5	2016	-0.708666667	5/21/2016 0:00
143	22	5	2016	-0.811791667	5/22/2016 0:00
144	23	5	2016	-1.104833333	5/23/2016 0:00
145	24	5	2016	-1.133	5/24/2016 0:00
146	25	5	2016	-1.208916667	5/25/2016 0:00
147	26	5	2016	-1.232541667	5/26/2016 0:00
148	27	5	2016	-1.156875	5/27/2016 0:00
149	28	5	2016	-1.01025	5/28/2016 0:00
150	29	5	2016	-1.0385	5/29/2016 0:00
151	30	5	2016	-0.958083333	5/30/2016 0:00
152	31	5	2016	-1.0765	5/31/2016 0:00
153	1	6	2016	-1.071625	6/1/2016 0:00
154	2	6	2016	-1.256333333	6/2/2016 0:00
155	3	6	2016	-1.270333333	6/3/2016 0:00
156	4	6	2016	-1.227791667	6/4/2016 0:00
157	5	6	2016	-1.03375	6/5/2016 0:00
158	6	6	2016	-1.052875	6/6/2016 0:00
159	7	6	2016	-1.14725	6/7/2016 0:00
160	8	6	2016	-1.246625	6/8/2016 0:00
161	9	6	2016	-1.12375	6/9/2016 0:00
162	10	6	2016	-1.100041667	6/10/2016 0:00
163	11	6	2016	-1.133125	6/11/2016 0:00
164	12	6	2016	-1.066958333	6/12/2016 0:00
165	13	6	2016	-1.047958333	6/13/2016 0:00
166	14	6	2016	-1.104625	6/14/2016 0:00
167	15	6	2016	-1.033708333	6/15/2016 0:00
168	16	6	2016	-1.038666667	6/16/2016 0:00
169	17	6	2016	-0.958166667	6/17/2016 0:00
170	18	6	2016	-0.972416667	6/18/2016 0:00
171	19	6	2016	-1.194625	6/19/2016 0:00
172	20	6	2016	-1.369916667	6/20/2016 0:00
173	21	6	2016	-1.327541667	6/21/2016 0:00
174	22	6	2016	-1.384541667	6/22/2016 0:00
175	23	6	2016	-1.171375	6/23/2016 0:00
176	24	6	2016	-1.123625	6/24/2016 0:00
177	25	6	2016	-1.147375	6/25/2016 0:00
178	26	6	2016	-1.256208333	6/26/2016 0:00
179	27	6	2016	-1.204208333	6/27/2016 0:00
180	28	6	2016	-1.20875	6/28/2016 0:00
181	29	6	2016	-1.08575	6/29/2016 0:00
182	30	6	2016	-1.227833333	6/30/2016 0:00
183	1	7	2016	-1.3605	7/1/2016 0:00
184	2	7	2016	-1.47	7/2/2016 0:00
185	3	7	2016	-1.503333333	7/3/2016 0:00
186	4	7	2016	-1.47475	7/4/2016 0:00
187	5	7	2016	-1.684166667	7/5/2016 0:00
188	6	7	2016	-1.707958333	7/6/2016 0:00
189	7	7	2016	-1.51775	7/7/2016 0:00
190	8	7	2016	-1.3985	7/8/2016 0:00
191	9	7	2016	-1.36975	7/9/2016 0:00
192	10	7	2016	-1.350583333	7/10/2016 0:00
193	11	7	2016	-1.393708333	7/11/2016 0:00
194	12	7	2016	-1.341	7/12/2016 0:00
195	13	7	2016	-1.341	7/13/2016 0:00
196	14	7	2016	-1.341	7/14/2016 0:00
197	15	7	2016	-1.341	7/15/2016 0:00
198	16	7	2016	-1.436583333	7/16/2016 0:00
199	17	7	2016	-1.12825	7/17/2016 0:00
200	18	7	2016	-1.227916667	7/18/2016 0:00
201	19	7	2016	-1.303333333	7/19/2016 0:00
202	20	7	2016	-1.326875	7/20/2016 0:00
203	21	7	2016	-1.43675	7/21/2016 0:00
204	22	7	2016	-1.55575	7/22/2016 0:00
205	23	7	2016	-1.5225	7/23/2016 0:00
206	24	7	2016	-1.67925	7/24/2016 0:00
207	25	7	2016	-1.684	7/25/2016 0:00
208	26	7	2016	-1.67925	7/26/2016 0:00
209	27	7	2016	-1.57	7/27/2016 0:00
210	28	7	2016	-1.57	7/28/2016 0:00
211	29	7	2016	-1.57	7/29/2016 0:00
212	30	7	2016	-1.57475	7/30/2016 0:00
213	31	7	2016	-1.57	7/31/2016 0:00
214	1	8	2016	-1.541416667	8/1/2016 0:00
215	2	8	2016	-1.56525	8/2/2016 0:00
216	3	8	2016	-1.503333333	8/3/2016 0:00
217	4	8	2016	-1.54625	8/4/2016 0:00
218	5	8	2016	-1.479666667	8/5/2016 0:00
219	6	8	2016	-1.455958333	8/6/2016 0:00
220	7	8	2016	-1.379333333	8/7/2016 0:00
221	8	8	2016	-1.598458333	8/8/2016 0:00
222	9	8	2016	-1.665	8/9/2016 0:00
223	10	8	2016	-1.684	8/10/2016 0:00
224	11	8	2016	-1.5225	8/11/2016 0:00
225	12	8	2016	-1.522416667	8/12/2016 0:00
226	13	8	2016	-1.412916667	8/13/2016 0:00
227	14	8	2016	-1.360708333	8/14/2016 1:00
228	15	8	2016	-1.232625	8/15/2016 0:00
229	16	8	2016	-1.048083333	8/16/2016 0:00
230	17	8	2016	-1.029083333	8/17/2016 0:00
231	18	8	2016	-1.038666667	8/18/2016 0:00
232	19	8	2016	-1.024375	8/19/2016 0:00
233	20	8	2016	-0.9865	8/20/2016 0:00
234	21	8	2016	-0.90125	8/21/2016 0:00
235	22	8	2016	-0.925	8/22/2016 0:00
236	23	8	2016	-0.8965	8/23/2016 0:00
237	24	8	2016	-0.887	8/24/2016 0:00
238	25	8	2016	-0.8965	8/25/2016 0:00
239	26	8	2016	-0.939166667	8/26/2016 0:00
240	27	8	2016	-1.156875	8/27/2016 0:00
241	28	8	2016	-1.189916667	8/28/2016 0:00
242	29	8	2016	-1.256	8/29/2016 0:00
243	30	8	2016	-1.137833333	8/30/2016 0:00
244	31	8	2016	-1.14725	8/31/2016 0:00
245	1	9	2016	-1.228	9/1/2016 0:00
246	2	9	2016	-1.22325	9/2/2016 0:00
247	3	9	2016	-1.242083333	9/3/2016 0:00
248	4	9	2016	-1.16625	9/4/2016 0:00
249	5	9	2016	-1.293833333	9/5/2016 0:00
250	6	9	2016	-1.308041667	9/6/2016 0:00
251	7	9	2016	-1.223166667	9/7/2016 0:00
252	8	9	2016	-1.36975	9/8/2016 0:00
253	9	9	2016	-1.451208333	9/9/2016 0:00
254	10	9	2016	-1.456	9/10/2016 0:00
255	11	9	2016	-1.456	9/11/2016 0:00
256	12	9	2016	-1.456	9/12/2016 0:00
257	13	9	2016	-1.456	9/13/2016 0:00
258	14	9	2016	-1.47025	9/14/2016 0:00
259	15	9	2016	-1.57475	9/15/2016 0:00
260	16	9	2016	-1.57	9/16/2016 0:00
261	17	9	2016	-1.51775	9/17/2016 0:00
262	18	9	2016	-1.5225	9/18/2016 0:00
263	19	9	2016	-1.5415	9/19/2016 0:00
264	20	9	2016	-1.56525	9/20/2016 0:00
265	21	9	2016	-1.446375	9/21/2016 0:00
266	22	9	2016	-1.379333333	9/22/2016 0:00
267	23	9	2016	-1.33175	9/23/2016 0:00
268	24	9	2016	-1.317458333	9/24/2016 0:00
269	25	9	2016	-1.341	9/25/2016 0:00
270	26	9	2016	-1.341	9/26/2016 0:00
271	27	9	2016	-1.355375	9/27/2016 0:00
272	28	9	2016	-1.345791667	9/28/2016 0:00
273	29	9	2016	-1.341	9/29/2016 0:00
274	30	9	2016	-1.345958333	9/30/2016 0:00
275	1	10	2016	-1.360208333	10/1/2016 0:00
276	2	10	2016	-1.398583333	10/2/2016 0:00
277	3	10	2016	-1.408208333	10/3/2016 0:00
278	4	10	2016	-1.2515	10/4/2016 0:00
279	5	10	2016	-1.27975	10/5/2016 0:00
280	6	10	2016	-1.284541667	10/6/2016 0:00
281	7	10	2016	-1.379333333	10/7/2016 0:00
282	8	10	2016	-1.227958333	10/8/2016 0:00
283	9	10	2016	-1.12825	10/9/2016 0:00
284	10	10	2016	-1.081041667	10/10/2016 0:00
285	11	10	2016	-1.1615	10/11/2016 0:00
286	12	10	2016	-1.19475	10/12/2016 0:00
287	13	10	2016	-1.133	10/13/2016 0:00
288	14	10	2016	-1.114	10/14/2016 0:00
289	15	10	2016	-1.142541667	10/15/2016 0:00
290	16	10	2016	-1.185291667	10/16/2016 0:00
291	17	10	2016	-1.24675	10/17/2016 0:00
292	18	10	2016	-1.260791667	10/18/2016 0:00
293	19	10	2016	-1.256125	10/19/2016 0:00
294	20	10	2016	-1.251416667	10/20/2016 0:00
295	21	10	2016	-1.2705	10/21/2016 0:00
296	22	10	2016	-1.260791667	10/22/2016 0:00
297	23	10	2016	-1.227875	10/23/2016 0:00
298	24	10	2016	-1.279916667	10/24/2016 0:00
299	25	10	2016	-1.417666667	10/25/2016 0:00
300	26	10	2016	-1.41775	10/26/2016 0:00
301	27	10	2016	-1.40825	10/27/2016 0:00
302	28	10	2016	-1.28475	10/28/2016 0:00
303	29	10	2016	-1.242041667	10/29/2016 0:00
304	30	10	2016	-1.081083333	10/30/2016 0:00
305	31	10	2016	-0.83525	10/31/2016 0:00
306	1	11	2016	-0.82625	11/1/2016 0:00
307	2	11	2016	-1.2325	11/2/2016 0:00
308	3	11	2016	-1.128416667	11/3/2016 0:00
309	4	11	2016	-1.07175	11/4/2016 0:00
310	5	11	2016	-1.279791667	11/5/2016 0:00
311	6	11	2016	-1.317458333	11/6/2016 0:00
312	7	11	2016	-1.308041667	11/7/2016 0:00
313	8	11	2016	-1.289208333	11/8/2016 0:00
314	9	11	2016	-1.427166667	11/9/2016 0:00
315	10	11	2016	-1.403583333	11/10/2016 0:00
316	11	11	2016	-1.375083333	11/11/2016 0:00
317	12	11	2016	-1.322541667	11/12/2016 0:00
318	13	11	2016	-1.260916667	11/13/2016 0:00
319	14	11	2016	-0.925541667	11/14/2016 0:00
320	15	11	2016	-0.826041667	11/15/2016 0:00
321	16	11	2016	-0.713333333	11/16/2016 0:00
322	17	11	2016	-0.788416667	11/17/2016 0:00
323	18	11	2016	-0.736833333	11/18/2016 0:00
324	19	11	2016	-0.657166667	11/19/2016 0:00
325	20	11	2016	-0.568	11/20/2016 0:00
326	21	11	2016	-0.760583333	11/21/2016 0:00
327	22	11	2016	-0.741416667	11/22/2016 0:00
328	23	11	2016	-0.395125	11/23/2016 0:00
329	24	11	2016	-1.099958333	11/24/2016 0:00
330	25	11	2016	-1.303458333	11/25/2016 0:00
331	26	11	2016	-1.355958333	11/26/2016 0:00
332	27	11	2016	-1.152416667	11/27/2016 0:00
333	28	11	2016	-1.005541667	11/28/2016 0:00
334	29	11	2016	-0.873333333	11/29/2016 0:00
335	30	11	2016	-0.690208333	11/30/2016 0:00
336	1	12	2016	-0.469875	12/1/2016 0:00
337	2	12	2016	-0.245958333	12/2/2016 0:00
338	3	12	2016	-0.1575	12/3/2016 0:00
339	4	12	2016	-0.334333333	12/4/2016 0:00
340	5	12	2016	-0.315708333	12/5/2016 0:00
341	6	12	2016	-0.596833333	12/6/2016 0:00
342	7	12	2016	-0.686	12/7/2016 0:00
343	8	12	2016	-1.124166667	12/8/2016 0:00
344	9	12	2016	-0.802833333	12/9/2016 0:00
345	10	12	2016	-0.854291667	12/10/2016 0:00
346	11	12	2016	-0.802416667	12/11/2016 0:00
347	12	12	2016	-0.802333333	12/12/2016 0:00
348	13	12	2016	-0.887458333	12/13/2016 0:00
349	14	12	2016	-0.741625	12/14/2016 0:00
350	15	12	2016	-0.525875	12/15/2016 0:00
351	16	12	2016	-0.287916667	12/16/2016 0:00
352	17	12	2016	-0.162041667	12/17/2016 0:00
353	18	12	2016	-0.101625	12/18/2016 0:00
354	19	12	2016	0.162083333	12/19/2016 0:00
355	20	12	2016	0.296291667	12/20/2016 0:00
356	21	12	2016	0.301333333	12/21/2016 0:00
357	22	12	2016	0.4895	12/22/2016 0:00
358	23	12	2016	0.40675	12/23/2016 0:00
359	24	12	2016	0.462083333	12/24/2016 0:00
360	25	12	2016	0.494375	12/25/2016 0:00
361	26	12	2016	0.443708333	12/26/2016 0:00
362	27	12	2016	0.498916667	12/27/2016 0:00
363	28	12	2016	0.54975	12/28/2016 0:00
364	29	12	2016	0.636583333	12/29/2016 0:00
365	30	12	2016	0.970208333	12/30/2016 0:00
366	31	12	2016	1.319833333	12/31/2016 0:00
1	1	1	2017	1.523208333	1/1/2017 0:00
2	2	1	2017	1.405458333	1/2/2017 0:00
3	3	1	2017	1.189166667	1/3/2017 0:00
4	4	1	2017	1.69175	1/4/2017 0:00
5	5	1	2017	1.465166667	1/5/2017 0:00
6	6	1	2017	1.601583333	1/6/2017 0:00
7	7	1	2017	1.461125	1/7/2017 0:00
8	8	1	2017	1.645833333	1/8/2017 0:00
9	9	1	2017	1.2115	1/9/2017 0:00
10	10	1	2017	0.801875	1/10/2017 0:00
11	11	1	2017	0.499	1/11/2017 0:00
12	12	1	2017	0.856833333	1/12/2017 0:00
13	13	1	2017	1.007333333	1/13/2017 0:00
14	14	1	2017	0.975416667	1/14/2017 0:00
15	15	1	2017	1.038958333	1/15/2017 0:00
16	16	1	2017	1.11625	1/16/2017 0:00
17	17	1	2017	1.180041667	1/17/2017 0:00
18	18	1	2017	1.316375	1/18/2017 0:00
19	19	1	2017	1.668916667	1/19/2017 0:00
20	20	1	2017	1.754916667	1/20/2017 0:00
21	21	1	2017	1.352291667	1/21/2017 0:00
22	22	1	2017	1.111958333	1/22/2017 0:00
23	23	1	2017	2.028541667	1/23/2017 0:00
24	24	1	2017	2.60125	1/24/2017 0:00
25	25	1	2017	2.449708333	1/25/2017 0:00
26	26	1	2017	2.37875	1/26/2017 0:00
27	27	1	2017	2.293958333	1/27/2017 0:00
28	28	1	2017	2.752541667	1/28/2017 0:00
29	29	1	2017	2.645833333	1/29/2017 0:00
30	30	1	2017	2.796875	1/30/2017 0:00
31	31	1	2017	2.863458333	1/31/2017 0:00
32	1	2	2017	2.823416667	2/1/2017 0:00
33	2	2	2017	2.796916667	2/2/2017 0:00
34	3	2	2017	2.98275	2/3/2017 0:00
35	4	2	2017	2.818875	2/4/2017 0:00
36	5	2	2017	2.508083333	2/5/2017 0:00
37	6	2	2017	2.405541667	2/6/2017 0:00
38	7	2	2017	2.356416667	2/7/2017 0:00
39	8	2	2017	2.441208333	2/8/2017 0:00
40	9	2	2017	2.53475	2/9/2017 0:00
41	10	2	2017	2.181833333	2/10/2017 0:00
42	11	2	2017	2.132541667	2/11/2017 0:00
43	12	2	2017	2.006916667	2/12/2017 0:00
44	13	2	2017	2.1055	2/13/2017 0:00
45	14	2	2017	2.043	2/14/2017 0:00
46	15	2	2017	2.034	2/15/2017 0:00
47	16	2	2017	2.32925	2/16/2017 0:00
48	17	2	2017	2.46885	2/17/2017 0:00
