# Supplementary material for: The importance of local settings: within-year variability in seawater temperature at South Bay, Western Antarctic Peninsula
Source: PeerJ. 2018 Jan 18;6:e4289. doi: 10.7717/peerj.4289 (PMC5776021; doi:10.7717/peerj.4289)
Supplement: Supplemental Information 2 [file peerj-06-4289-s002.csv]

Datetime	Temp
2016-01-11-14-00	0.232
2016-01-11-15-00	0.232
2016-01-11-16-00	0.121
2016-01-11-17-00	0.121
2016-01-11-18-00	0.232
2016-01-11-19-00	0.121
2016-01-11-20-00	0.232
2016-01-11-21-00	0.121
2016-01-11-22-00	0.232
2016-01-11-23-00	0.343
2016-01-12-00-00	0.343
2016-01-12-01-00	0.232
2016-01-12-02-00	0.343
2016-01-12-03-00	0.232
2016-01-12-04-00	0.232
2016-01-12-05-00	0.232
2016-01-12-06-00	0.232
2016-01-12-07-00	0.343
2016-01-12-08-00	0.343
2016-01-12-09-00	0.343
2016-01-12-10-00	0.343
2016-01-12-11-00	0.453
2016-01-12-12-00	0.343
2016-01-12-13-00	0.453
2016-01-12-14-00	0.453
2016-01-12-15-00	0.453
2016-01-12-16-00	0.453
2016-01-12-17-00	0.343
2016-01-12-18-00	0.343
2016-01-12-19-00	0.232
2016-01-12-20-00	0.232
2016-01-12-21-00	0.343
2016-01-12-22-00	0.453
2016-01-12-23-00	0.343
2016-01-13-00-00	0.232
2016-01-13-01-00	0.453
2016-01-13-02-00	0.563
2016-01-13-03-00	0.563
2016-01-13-04-00	0.453
2016-01-13-05-00	0.232
2016-01-13-06-00	0.232
2016-01-13-07-00	0.343
2016-01-13-08-00	0.343
2016-01-13-09-00	0.343
2016-01-13-10-00	0.453
2016-01-13-11-00	0.674
2016-01-13-12-00	0.563
2016-01-13-13-00	0.674
2016-01-13-14-00	0.784
2016-01-13-15-00	0.674
2016-01-13-16-00	0.674
2016-01-13-17-00	0.674
2016-01-13-18-00	0.453
2016-01-13-19-00	0.343
2016-01-13-20-00	0.343
2016-01-13-21-00	0.343
2016-01-13-22-00	0.453
2016-01-13-23-00	0.232
2016-01-14-00-00	0.453
2016-01-14-01-00	0.563
2016-01-14-02-00	0.784
2016-01-14-03-00	0.674
2016-01-14-04-00	0.784
2016-01-14-05-00	0.893
2016-01-14-06-00	0.784
2016-01-14-07-00	0.563
2016-01-14-08-00	0.674
2016-01-14-09-00	0.563
2016-01-14-10-00	0.784
2016-01-14-11-00	0.784
2016-01-14-12-00	0.784
2016-01-14-13-00	0.893
2016-01-14-14-00	0.893
2016-01-14-15-00	0.893
2016-01-14-16-00	1.003
2016-01-14-17-00	1.003
2016-01-14-18-00	1.003
2016-01-14-19-00	0.674
2016-01-14-20-00	0.563
2016-01-14-21-00	0.563
2016-01-14-22-00	0.893
2016-01-14-23-00	0.784
2016-01-15-00-00	0.784
2016-01-15-01-00	0.893
2016-01-15-02-00	0.893
2016-01-15-03-00	0.893
2016-01-15-04-00	0.893
2016-01-15-05-00	0.674
2016-01-15-06-00	0.674
2016-01-15-07-00	0.563
2016-01-15-08-00	0.674
2016-01-15-09-00	0.563
2016-01-15-10-00	0.674
2016-01-15-11-00	0.784
2016-01-15-12-00	0.674
2016-01-15-13-00	0.784
2016-01-15-14-00	0.784
2016-01-15-15-00	0.784
2016-01-15-16-00	0.784
2016-01-15-17-00	0.784
2016-01-15-18-00	0.674
2016-01-15-19-00	0.563
2016-01-15-20-00	0.563
2016-01-15-21-00	0.563
2016-01-15-22-00	0.563
2016-01-15-23-00	0.563
2016-01-16-00-00	0.563
2016-01-16-01-00	0.674
2016-01-16-02-00	0.674
2016-01-16-03-00	0.674
2016-01-16-04-00	0.563
2016-01-16-05-00	0.563
2016-01-16-06-00	0.563
2016-01-16-07-00	0.563
2016-01-16-08-00	0.563
2016-01-16-09-00	0.563
2016-01-16-10-00	0.563
2016-01-16-11-00	0.453
2016-01-16-12-00	0.563
2016-01-16-13-00	0.563
2016-01-16-14-00	0.674
2016-01-16-15-00	0.674
2016-01-16-16-00	0.563
2016-01-16-17-00	0.563
2016-01-16-18-00	0.674
2016-01-16-19-00	0.674
2016-01-16-20-00	0.563
2016-01-16-21-00	0.563
2016-01-16-22-00	0.563
2016-01-16-23-00	0.563
2016-01-17-00-00	0.453
2016-01-17-01-00	0.563
2016-01-17-02-00	0.674
2016-01-17-03-00	0.563
2016-01-17-04-00	0.563
2016-01-17-05-00	0.674
2016-01-17-06-00	0.674
2016-01-17-07-00	0.674
2016-01-17-08-00	0.674
2016-01-17-09-00	0.563
2016-01-17-10-00	0.674
2016-01-17-11-00	0.674
2016-01-17-12-00	0.674
2016-01-17-13-00	0.674
2016-01-17-14-00	0.784
2016-01-17-15-00	0.784
2016-01-17-16-00	0.784
2016-01-17-17-00	0.784
2016-01-17-18-00	0.674
2016-01-17-19-00	0.674
2016-01-17-20-00	0.674
2016-01-17-21-00	0.784
2016-01-17-22-00	0.784
2016-01-17-23-00	0.674
2016-01-18-00-00	0.784
2016-01-18-01-00	0.784
2016-01-18-02-00	0.784
2016-01-18-03-00	0.784
2016-01-18-04-00	0.784
2016-01-18-05-00	0.784
2016-01-18-06-00	0.674
2016-01-18-07-00	0.674
2016-01-18-08-00	0.674
2016-01-18-09-00	0.784
2016-01-18-10-00	0.674
2016-01-18-11-00	0.784
2016-01-18-12-00	0.784
2016-01-18-13-00	0.784
2016-01-18-14-00	0.674
2016-01-18-15-00	0.674
2016-01-18-16-00	0.674
2016-01-18-17-00	0.674
2016-01-18-18-00	0.784
2016-01-18-19-00	0.674
2016-01-18-20-00	0.784
2016-01-18-21-00	0.674
2016-01-18-22-00	0.674
2016-01-18-23-00	0.784
2016-01-19-00-00	0.784
2016-01-19-01-00	0.784
2016-01-19-02-00	0.674
2016-01-19-03-00	0.674
2016-01-19-04-00	0.674
2016-01-19-05-00	0.674
2016-01-19-06-00	0.563
2016-01-19-07-00	0.563
2016-01-19-08-00	0.563
2016-01-19-09-00	0.563
2016-01-19-10-00	0.563
2016-01-19-11-00	0.563
2016-01-19-12-00	0.453
2016-01-19-13-00	0.453
2016-01-19-14-00	0.563
2016-01-19-15-00	0.453
2016-01-19-16-00	0.563
2016-01-19-17-00	0.453
2016-01-19-18-00	0.453
2016-01-19-19-00	0.453
2016-01-19-20-00	0.563
2016-01-19-21-00	0.674
2016-01-19-22-00	0.784
2016-01-19-23-00	0.784
2016-01-20-00-00	0.784
2016-01-20-01-00	0.784
2016-01-20-02-00	0.674
2016-01-20-03-00	0.784
2016-01-20-04-00	0.674
2016-01-20-05-00	0.674
2016-01-20-06-00	0.784
2016-01-20-07-00	0.784
2016-01-20-08-00	0.784
2016-01-20-09-00	0.784
2016-01-20-10-00	0.784
2016-01-20-11-00	0.784
2016-01-20-12-00	0.784
2016-01-20-13-00	0.784
2016-01-20-14-00	0.784
2016-01-20-15-00	0.784
2016-01-20-16-00	0.784
2016-01-20-17-00	0.784
2016-01-20-18-00	0.784
2016-01-20-19-00	0.784
2016-01-20-20-00	0.784
2016-01-20-21-00	0.784
2016-01-20-22-00	0.784
2016-01-20-23-00	0.784
2016-01-21-00-00	0.784
2016-01-21-01-00	0.784
2016-01-21-02-00	0.784
2016-01-21-03-00	0.784
2016-01-21-04-00	0.784
2016-01-21-05-00	0.784
2016-01-21-06-00	0.784
2016-01-21-07-00	0.784
2016-01-21-08-00	0.784
2016-01-21-09-00	0.784
2016-01-21-10-00	0.784
2016-01-21-11-00	0.674
2016-01-21-12-00	0.674
2016-01-21-13-00	0.674
2016-01-21-14-00	0.784
2016-01-21-15-00	0.784
2016-01-21-16-00	0.784
2016-01-21-17-00	0.784
2016-01-21-18-00	0.784
2016-01-21-19-00	0.784
2016-01-21-20-00	0.674
2016-01-21-21-00	0.784
2016-01-21-22-00	0.784
2016-01-21-23-00	0.784
2016-01-22-00-00	0.784
2016-01-22-01-00	0.784
2016-01-22-02-00	0.784
2016-01-22-03-00	0.674
2016-01-22-04-00	0.674
2016-01-22-05-00	0.674
2016-01-22-06-00	0.674
2016-01-22-07-00	0.674
2016-01-22-08-00	0.563
2016-01-22-09-00	0.563
2016-01-22-10-00	0.563
2016-01-22-11-00	0.563
2016-01-22-12-00	0.563
2016-01-22-13-00	0.563
2016-01-22-14-00	0.563
2016-01-22-15-00	0.563
2016-01-22-16-00	0.563
2016-01-22-17-00	0.563
2016-01-22-18-00	0.563
2016-01-22-19-00	0.674
2016-01-22-20-00	0.674
2016-01-22-21-00	0.674
2016-01-22-22-00	0.784
2016-01-22-23-00	0.674
2016-01-23-00-00	0.674
2016-01-23-01-00	0.674
2016-01-23-02-00	0.784
2016-01-23-03-00	0.784
2016-01-23-04-00	0.784
2016-01-23-05-00	0.674
2016-01-23-06-00	0.674
2016-01-23-07-00	0.563
2016-01-23-08-00	0.674
2016-01-23-09-00	0.674
2016-01-23-10-00	0.674
2016-01-23-11-00	0.674
2016-01-23-12-00	0.563
2016-01-23-13-00	0.674
2016-01-23-14-00	0.674
2016-01-23-15-00	0.674
2016-01-23-16-00	0.674
2016-01-23-17-00	0.674
2016-01-23-18-00	0.674
2016-01-23-19-00	0.674
2016-01-23-20-00	0.674
2016-01-23-21-00	0.674
2016-01-23-22-00	0.674
2016-01-23-23-00	0.674
2016-01-24-00-00	0.674
2016-01-24-01-00	0.674
2016-01-24-02-00	0.674
2016-01-24-03-00	0.674
2016-01-24-04-00	0.674
2016-01-24-05-00	0.674
2016-01-24-06-00	0.674
2016-01-24-07-00	0.674
2016-01-24-08-00	0.674
2016-01-24-09-00	0.674
2016-01-24-10-00	0.674
2016-01-24-11-00	0.674
2016-01-24-12-00	0.674
2016-01-24-13-00	0.674
2016-01-24-14-00	0.674
2016-01-24-15-00	0.784
2016-01-24-16-00	0.784
2016-01-24-17-00	0.784
2016-01-24-18-00	0.674
2016-01-24-19-00	0.674
2016-01-24-20-00	0.674
2016-01-24-21-00	0.674
2016-01-24-22-00	0.674
2016-01-24-23-00	0.674
2016-01-25-00-00	0.674
2016-01-25-01-00	0.784
2016-01-25-02-00	0.784
2016-01-25-03-00	0.784
2016-01-25-04-00	0.784
2016-01-25-05-00	0.784
2016-01-25-06-00	0.784
2016-01-25-07-00	0.784
2016-01-25-08-00	0.784
2016-01-25-09-00	0.784
2016-01-25-10-00	0.784
2016-01-25-11-00	0.893
2016-01-25-12-00	0.893
2016-01-25-13-00	0.893
2016-01-25-14-00	0.893
2016-01-25-15-00	0.893
2016-01-25-16-00	0.784
2016-01-25-17-00	0.784
2016-01-25-18-00	0.784
2016-01-25-19-00	0.784
2016-01-25-20-00	0.674
2016-01-25-21-00	0.674
2016-01-25-22-00	0.674
2016-01-25-23-00	0.784
2016-01-26-00-00	0.674
2016-01-26-01-00	0.784
2016-01-26-02-00	0.784
2016-01-26-03-00	0.893
2016-01-26-04-00	0.784
2016-01-26-05-00	0.784
2016-01-26-06-00	0.893
2016-01-26-07-00	0.784
2016-01-26-08-00	0.784
2016-01-26-09-00	0.784
2016-01-26-10-00	0.784
2016-01-26-11-00	0.784
2016-01-26-12-00	0.893
2016-01-26-13-00	1.003
2016-01-26-14-00	1.003
2016-01-26-15-00	1.003
2016-01-26-16-00	0.784
2016-01-26-17-00	0.784
2016-01-26-18-00	0.784
2016-01-26-19-00	0.893
2016-01-26-20-00	0.893
2016-01-26-21-00	0.893
2016-01-26-22-00	0.784
2016-01-26-23-00	0.784
2016-01-27-00-00	0.784
2016-01-27-01-00	0.784
2016-01-27-02-00	0.784
2016-01-27-03-00	0.784
2016-01-27-04-00	0.784
2016-01-27-05-00	0.784
2016-01-27-06-00	0.784
2016-01-27-07-00	0.784
2016-01-27-08-00	0.784
2016-01-27-09-00	0.784
2016-01-27-10-00	0.784
2016-01-27-11-00	0.784
2016-01-27-12-00	0.893
2016-01-27-13-00	0.893
2016-01-27-14-00	1.003
2016-01-27-15-00	1.003
2016-01-27-16-00	1.003
2016-01-27-17-00	1.003
2016-01-27-18-00	1.003
2016-01-27-19-00	0.893
2016-01-27-20-00	0.893
2016-01-27-21-00	0.893
2016-01-27-22-00	0.893
2016-01-27-23-00	0.784
2016-01-28-00-00	1.003
2016-01-28-01-00	0.893
2016-01-28-02-00	0.893
2016-01-28-03-00	1.003
2016-01-28-04-00	0.893
2016-01-28-05-00	1.003
2016-01-28-06-00	0.893
2016-01-28-07-00	1.003
2016-01-28-08-00	0.893
2016-01-28-09-00	0.893
2016-01-28-10-00	0.893
2016-01-28-11-00	0.893
2016-01-28-12-00	1.003
2016-01-28-13-00	1.003
2016-01-28-14-00	1.003
2016-01-28-15-00	1.003
2016-01-28-16-00	0.893
2016-01-28-17-00	0.893
2016-01-28-18-00	0.893
2016-01-28-19-00	0.893
2016-01-28-20-00	0.893
2016-01-28-21-00	0.893
2016-01-28-22-00	0.893
2016-01-28-23-00	0.893
2016-01-29-00-00	0.784
2016-01-29-01-00	0.784
2016-01-29-02-00	0.784
2016-01-29-03-00	0.893
2016-01-29-04-00	0.893
2016-01-29-05-00	0.893
2016-01-29-06-00	0.893
2016-01-29-07-00	0.893
2016-01-29-08-00	0.893
2016-01-29-09-00	0.893
2016-01-29-10-00	0.893
2016-01-29-11-00	0.893
2016-01-29-12-00	1.003
2016-01-29-13-00	1.003
2016-01-29-14-00	1.003
2016-01-29-15-00	1.003
2016-01-29-16-00	1.003
2016-01-29-17-00	1.003
2016-01-29-18-00	1.003
2016-01-29-19-00	1.003
2016-01-29-20-00	1.003
2016-01-29-21-00	1.003
2016-01-29-22-00	0.893
2016-01-29-23-00	0.893
2016-01-30-00-00	1.003
2016-01-30-01-00	1.003
2016-01-30-02-00	1.003
2016-01-30-03-00	0.784
2016-01-30-04-00	0.784
2016-01-30-05-00	0.784
2016-01-30-06-00	0.674
2016-01-30-07-00	0.674
2016-01-30-08-00	0.563
2016-01-30-09-00	0.563
2016-01-30-10-00	0.674
2016-01-30-11-00	0.563
2016-01-30-12-00	0.563
2016-01-30-13-00	0.674
2016-01-30-14-00	0.674
2016-01-30-15-00	0.563
2016-01-30-16-00	0.563
2016-01-30-17-00	0.563
2016-01-30-18-00	0.563
2016-01-30-19-00	0.563
2016-01-30-20-00	0.563
2016-01-30-21-00	0.563
2016-01-30-22-00	0.563
2016-01-30-23-00	0.563
2016-01-31-00-00	0.563
2016-01-31-01-00	0.563
2016-01-31-02-00	0.563
2016-01-31-03-00	0.563
2016-01-31-04-00	0.563
2016-01-31-05-00	0.563
2016-01-31-06-00	0.563
2016-01-31-07-00	0.563
2016-01-31-08-00	0.563
2016-01-31-09-00	0.563
2016-01-31-10-00	0.563
2016-01-31-11-00	0.563
2016-01-31-12-00	0.563
2016-01-31-13-00	0.563
2016-01-31-14-00	0.563
2016-01-31-15-00	0.563
2016-01-31-16-00	0.563
2016-01-31-17-00	0.563
2016-01-31-18-00	0.563
2016-01-31-19-00	0.563
2016-01-31-20-00	0.453
2016-01-31-21-00	0.563
2016-01-31-22-00	0.563
2016-01-31-23-00	0.453
2016-02-01-00-00	0.343
2016-02-01-01-00	0.453
2016-02-01-02-00	0.453
2016-02-01-03-00	0.343
2016-02-01-04-00	0.343
2016-02-01-05-00	0.343
2016-02-01-06-00	0.343
2016-02-01-07-00	0.343
2016-02-01-08-00	0.343
2016-02-01-09-00	0.343
2016-02-01-10-00	0.343
2016-02-01-11-00	0.343
2016-02-01-12-00	0.343
2016-02-01-13-00	0.343
2016-02-01-14-00	0.343
2016-02-01-15-00	0.453
2016-02-01-16-00	0.453
2016-02-01-17-00	0.343
2016-02-01-18-00	0.343
2016-02-01-19-00	0.343
2016-02-01-20-00	0.343
2016-02-01-21-00	0.343
2016-02-01-22-00	0.453
2016-02-01-23-00	0.563
2016-02-02-00-00	0.453
2016-02-02-01-00	0.563
2016-02-02-02-00	0.453
2016-02-02-03-00	0.121
2016-02-02-04-00	0.343
2016-02-02-05-00	0.453
2016-02-02-06-00	0.453
2016-02-02-07-00	0.453
2016-02-02-08-00	0.343
2016-02-02-09-00	0.343
2016-02-02-10-00	0.343
2016-02-02-11-00	0.453
2016-02-02-12-00	0.453
2016-02-02-13-00	0.563
2016-02-02-14-00	0.563
2016-02-02-15-00	0.563
2016-02-02-16-00	0.563
2016-02-02-17-00	0.563
2016-02-02-18-00	0.453
2016-02-02-19-00	0.563
2016-02-02-20-00	0.563
2016-02-02-21-00	0.563
2016-02-02-22-00	0.563
2016-02-02-23-00	0.563
2016-02-03-00-00	0.563
2016-02-03-01-00	0.563
2016-02-03-02-00	0.453
2016-02-03-03-00	0.563
2016-02-03-04-00	0.563
2016-02-03-05-00	0.563
2016-02-03-06-00	0.453
2016-02-03-07-00	0.453
2016-02-03-08-00	0.453
2016-02-03-09-00	0.453
2016-02-03-10-00	0.563
2016-02-03-11-00	0.453
2016-02-03-12-00	0.563
2016-02-03-13-00	0.563
2016-02-03-14-00	0.563
2016-02-03-15-00	0.563
2016-02-03-16-00	0.563
2016-02-03-17-00	0.563
2016-02-03-18-00	0.563
2016-02-03-19-00	0.563
2016-02-03-20-00	0.563
2016-02-03-21-00	0.563
2016-02-03-22-00	0.563
2016-02-03-23-00	0.563
2016-02-04-00-00	0.563
2016-02-04-01-00	0.563
2016-02-04-02-00	0.563
2016-02-04-03-00	0.453
2016-02-04-04-00	0.453
2016-02-04-05-00	0.453
2016-02-04-06-00	0.453
2016-02-04-07-00	0.453
2016-02-04-08-00	0.453
2016-02-04-09-00	0.343
2016-02-04-10-00	0.343
2016-02-04-11-00	0.453
2016-02-04-12-00	0.563
2016-02-04-13-00	0.563
2016-02-04-14-00	0.453
2016-02-04-15-00	0.453
2016-02-04-16-00	0.453
2016-02-04-17-00	0.453
2016-02-04-18-00	0.453
2016-02-04-19-00	0.453
2016-02-04-20-00	0.453
2016-02-04-21-00	0.453
2016-02-04-22-00	0.453
2016-02-04-23-00	0.453
2016-02-05-00-00	0.453
2016-02-05-01-00	0.453
2016-02-05-02-00	0.232
2016-02-05-03-00	0.232
2016-02-05-04-00	0.453
2016-02-05-05-00	0.453
2016-02-05-06-00	0.453
2016-02-05-07-00	0.453
2016-02-05-08-00	0.453
2016-02-05-09-00	0.453
2016-02-05-10-00	0.453
2016-02-05-11-00	0.343
2016-02-05-12-00	0.343
2016-02-05-13-00	0.453
2016-02-05-14-00	0.453
2016-02-05-15-00	0.453
2016-02-05-16-00	0.453
2016-02-05-17-00	0.453
2016-02-05-18-00	0.453
2016-02-05-19-00	0.453
2016-02-05-20-00	0.343
2016-02-05-21-00	0.453
2016-02-05-22-00	0.563
2016-02-05-23-00	0.453
2016-02-06-00-00	0.563
2016-02-06-01-00	0.453
2016-02-06-02-00	0.343
2016-02-06-03-00	0.453
2016-02-06-04-00	0.453
2016-02-06-05-00	0.453
2016-02-06-06-00	0.343
2016-02-06-07-00	0.232
2016-02-06-08-00	0.343
2016-02-06-09-00	0.453
2016-02-06-10-00	0.453
2016-02-06-11-00	0.453
2016-02-06-12-00	0.453
2016-02-06-13-00	0.453
2016-02-06-14-00	0.453
2016-02-06-15-00	0.453
2016-02-06-16-00	0.453
2016-02-06-17-00	0.453
2016-02-06-18-00	0.343
2016-02-06-19-00	0.343
2016-02-06-20-00	0.453
2016-02-06-21-00	0.453
2016-02-06-22-00	0.453
2016-02-06-23-00	0.343
2016-02-07-00-00	0.343
2016-02-07-01-00	0.453
2016-02-07-02-00	0.453
2016-02-07-03-00	0.453
2016-02-07-04-00	0.563
2016-02-07-05-00	0.563
2016-02-07-06-00	0.453
2016-02-07-07-00	0.453
2016-02-07-08-00	0.453
2016-02-07-09-00	0.563
2016-02-07-10-00	0.563
2016-02-07-11-00	0.563
2016-02-07-12-00	0.563
2016-02-07-13-00	0.453
2016-02-07-14-00	0.453
2016-02-07-15-00	0.453
2016-02-07-16-00	0.453
2016-02-07-17-00	0.453
2016-02-07-18-00	0.563
2016-02-07-19-00	0.563
2016-02-07-20-00	0.563
2016-02-07-21-00	0.563
2016-02-07-22-00	0.453
2016-02-07-23-00	0.453
2016-02-08-00-00	0.453
2016-02-08-01-00	0.453
2016-02-08-02-00	0.453
2016-02-08-03-00	0.453
2016-02-08-04-00	0.343
2016-02-08-05-00	0.453
2016-02-08-06-00	0.453
2016-02-08-07-00	0.453
2016-02-08-08-00	0.453
2016-02-08-09-00	0.453
2016-02-08-10-00	0.453
2016-02-08-11-00	0.453
2016-02-08-12-00	0.453
2016-02-08-13-00	0.453
2016-02-08-14-00	0.453
2016-02-08-15-00	0.453
2016-02-08-16-00	0.453
2016-02-08-17-00	0.563
2016-02-08-18-00	0.563
2016-02-08-19-00	0.563
2016-02-08-20-00	0.563
2016-02-08-21-00	0.563
2016-02-08-22-00	0.563
2016-02-08-23-00	0.563
2016-02-09-00-00	0.563
2016-02-09-01-00	0.563
2016-02-09-02-00	0.563
2016-02-09-03-00	0.563
2016-02-09-04-00	0.563
2016-02-09-05-00	0.563
2016-02-09-06-00	0.674
2016-02-09-07-00	0.674
2016-02-09-08-00	0.563
2016-02-09-09-00	0.563
2016-02-09-10-00	0.674
2016-02-09-11-00	0.674
2016-02-09-12-00	0.674
2016-02-09-13-00	0.674
2016-02-09-14-00	0.674
2016-02-09-15-00	0.674
2016-02-09-16-00	0.784
2016-02-09-17-00	0.784
2016-02-09-18-00	0.674
2016-02-09-19-00	0.674
2016-02-09-20-00	0.674
2016-02-09-21-00	0.674
2016-02-09-22-00	0.674
2016-02-09-23-00	0.674
2016-02-10-00-00	0.674
2016-02-10-01-00	0.674
2016-02-10-02-00	0.674
2016-02-10-03-00	0.674
2016-02-10-04-00	0.674
2016-02-10-05-00	0.674
2016-02-10-06-00	0.674
2016-02-10-07-00	0.674
2016-02-10-08-00	0.674
2016-02-10-09-00	0.674
2016-02-10-10-00	0.674
2016-02-10-11-00	0.674
2016-02-10-12-00	0.784
2016-02-10-13-00	0.674
2016-02-10-14-00	0.674
2016-02-10-15-00	0.674
2016-02-10-16-00	0.674
2016-02-10-17-00	0.674
2016-02-10-18-00	0.674
2016-02-10-19-00	0.674
2016-02-10-20-00	0.563
2016-02-10-21-00	0.674
2016-02-10-22-00	0.674
2016-02-10-23-00	0.674
2016-02-11-00-00	0.674
2016-02-11-01-00	0.674
2016-02-11-02-00	0.674
2016-02-11-03-00	0.674
2016-02-11-04-00	0.674
2016-02-11-05-00	0.674
2016-02-11-06-00	0.674
2016-02-11-07-00	0.674
2016-02-11-08-00	0.674
2016-02-11-09-00	0.674
2016-02-11-10-00	0.674
2016-02-11-11-00	0.674
2016-02-11-12-00	0.784
2016-02-11-13-00	0.784
2016-02-11-14-00	0.784
2016-02-11-15-00	0.784
2016-02-11-16-00	0.784
2016-02-11-17-00	0.784
2016-02-11-18-00	0.784
2016-02-11-19-00	0.674
2016-02-11-20-00	0.674
2016-02-11-21-00	0.674
2016-02-11-22-00	0.784
2016-02-11-23-00	0.784
2016-02-12-00-00	0.784
2016-02-12-01-00	0.674
2016-02-12-02-00	0.674
2016-02-12-03-00	0.674
2016-02-12-04-00	0.674
2016-02-12-05-00	0.674
2016-02-12-06-00	0.674
2016-02-12-07-00	0.674
2016-02-12-08-00	0.674
2016-02-12-09-00	0.674
2016-02-12-10-00	0.674
2016-02-12-11-00	0.674
2016-02-12-12-00	0.674
2016-02-12-13-00	0.674
2016-02-12-14-00	0.674
2016-02-12-15-00	0.674
2016-02-12-16-00	0.674
2016-02-12-17-00	0.674
2016-02-12-18-00	0.674
2016-02-12-19-00	0.674
2016-02-12-20-00	0.784
2016-02-12-21-00	0.784
2016-02-12-22-00	0.674
2016-02-12-23-00	0.674
2016-02-13-00-00	0.784
2016-02-13-01-00	0.784
2016-02-13-02-00	0.784
2016-02-13-03-00	0.784
2016-02-13-04-00	0.784
2016-02-13-05-00	0.784
2016-02-13-06-00	0.784
2016-02-13-07-00	0.784
2016-02-13-08-00	0.784
2016-02-13-09-00	0.784
2016-02-13-10-00	0.784
2016-02-13-11-00	0.784
2016-02-13-12-00	0.784
2016-02-13-13-00	0.784
2016-02-13-14-00	0.784
2016-02-13-15-00	0.893
2016-02-13-16-00	0.893
2016-02-13-17-00	0.893
2016-02-13-18-00	0.893
2016-02-13-19-00	0.784
2016-02-13-20-00	0.893
2016-02-13-21-00	0.784
2016-02-13-22-00	0.893
2016-02-13-23-00	0.893
2016-02-14-00-00	0.893
2016-02-14-01-00	0.893
2016-02-14-02-00	0.784
2016-02-14-03-00	0.784
2016-02-14-04-00	0.784
2016-02-14-05-00	0.784
2016-02-14-06-00	0.784
2016-02-14-07-00	0.674
2016-02-14-08-00	0.784
2016-02-14-09-00	0.784
2016-02-14-10-00	0.784
2016-02-14-11-00	0.784
2016-02-14-12-00	0.784
2016-02-14-13-00	0.784
2016-02-14-14-00	0.784
2016-02-14-15-00	0.893
2016-02-14-16-00	0.784
2016-02-14-17-00	0.784
2016-02-14-18-00	0.784
2016-02-14-19-00	0.784
2016-02-14-20-00	0.784
2016-02-14-21-00	0.784
2016-02-14-22-00	0.893
2016-02-14-23-00	0.784
2016-02-15-00-00	0.893
2016-02-15-01-00	0.893
2016-02-15-02-00	0.893
2016-02-15-03-00	0.893
2016-02-15-04-00	0.893
2016-02-15-05-00	0.893
2016-02-15-06-00	0.784
2016-02-15-07-00	0.784
2016-02-15-08-00	0.784
2016-02-15-09-00	0.784
2016-02-15-10-00	0.784
2016-02-15-11-00	0.784
2016-02-15-12-00	0.784
2016-02-15-13-00	0.784
2016-02-15-14-00	0.784
2016-02-15-15-00	0.674
2016-02-15-16-00	0.784
2016-02-15-17-00	0.784
2016-02-15-18-00	0.784
2016-02-15-19-00	0.784
2016-02-15-20-00	0.784
2016-02-15-21-00	0.674
2016-02-15-22-00	0.674
2016-02-15-23-00	0.674
2016-02-16-00-00	0.674
2016-02-16-01-00	0.674
2016-02-16-02-00	0.674
2016-02-16-03-00	0.674
2016-02-16-04-00	0.674
2016-02-16-05-00	0.563
2016-02-16-06-00	0.674
2016-02-16-07-00	0.563
2016-02-16-08-00	0.563
2016-02-16-09-00	0.563
2016-02-16-10-00	0.674
2016-02-16-11-00	0.674
2016-02-16-12-00	0.674
2016-02-16-13-00	0.784
2016-02-16-14-00	0.784
2016-02-16-15-00	0.784
2016-02-16-16-00	0.784
2016-02-16-17-00	0.784
2016-02-16-18-00	0.784
2016-02-16-19-00	0.784
2016-02-16-20-00	0.784
2016-02-16-21-00	0.784
2016-02-16-22-00	0.784
2016-02-16-23-00	0.784
2016-02-17-00-00	0.784
2016-02-17-01-00	0.784
2016-02-17-02-00	0.784
2016-02-17-03-00	0.784
2016-02-17-04-00	0.784
2016-02-17-05-00	0.784
2016-02-17-06-00	0.784
2016-02-17-07-00	0.784
2016-02-17-08-00	0.784
2016-02-17-09-00	0.784
2016-02-17-10-00	0.784
2016-02-17-11-00	0.784
2016-02-17-12-00	0.784
2016-02-17-13-00	0.784
2016-02-17-14-00	0.784
2016-02-17-15-00	0.784
2016-02-17-16-00	0.784
2016-02-17-17-00	0.784
2016-02-17-18-00	0.784
2016-02-17-19-00	0.784
2016-02-17-20-00	0.784
2016-02-17-21-00	0.784
2016-02-17-22-00	0.784
2016-02-17-23-00	0.784
2016-02-18-00-00	0.784
2016-02-18-01-00	0.784
2016-02-18-02-00	0.784
2016-02-18-03-00	0.784
2016-02-18-04-00	0.784
2016-02-18-05-00	0.893
2016-02-18-06-00	0.784
2016-02-18-07-00	0.893
2016-02-18-08-00	1.112
2016-02-18-09-00	1.112
2016-02-18-10-00	1.112
2016-02-18-11-00	1.003
2016-02-18-12-00	1.003
2016-02-18-13-00	0.893
2016-02-18-14-00	0.893
2016-02-18-15-00	0.893
2016-02-18-16-00	0.893
2016-02-18-17-00	0.784
2016-02-18-18-00	0.784
2016-02-18-19-00	0.784
2016-02-18-20-00	0.784
2016-02-18-21-00	0.784
2016-02-18-22-00	0.784
2016-02-18-23-00	0.784
2016-02-19-00-00	0.893
2016-02-19-01-00	0.893
2016-02-19-02-00	0.893
2016-02-19-03-00	0.893
2016-02-19-04-00	0.784
2016-02-19-05-00	0.784
2016-02-19-06-00	0.784
2016-02-19-07-00	0.784
2016-02-19-08-00	0.674
2016-02-19-09-00	0.784
2016-02-19-10-00	0.784
2016-02-19-11-00	0.674
2016-02-19-12-00	0.674
2016-02-19-13-00	0.674
2016-02-19-14-00	0.674
2016-02-19-15-00	0.674
2016-02-19-16-00	0.674
2016-02-19-17-00	0.674
2016-02-19-18-00	0.674
2016-02-19-19-00	0.784
2016-02-19-20-00	0.784
2016-02-19-21-00	0.674
2016-02-19-22-00	0.674
2016-02-19-23-00	0.674
2016-02-20-00-00	0.784
2016-02-20-01-00	0.784
2016-02-20-02-00	0.784
2016-02-20-03-00	0.784
2016-02-20-04-00	0.784
2016-02-20-05-00	0.674
2016-02-20-06-00	0.674
2016-02-20-07-00	0.674
2016-02-20-08-00	0.674
2016-02-20-09-00	0.674
2016-02-20-10-00	0.674
2016-02-20-11-00	0.674
2016-02-20-12-00	0.674
2016-02-20-13-00	0.674
2016-02-20-14-00	0.784
2016-02-20-15-00	0.784
2016-02-20-16-00	0.784
2016-02-20-17-00	0.784
2016-02-20-18-00	0.784
2016-02-20-19-00	0.784
2016-02-20-20-00	0.784
2016-02-20-21-00	0.784
2016-02-20-22-00	0.674
2016-02-20-23-00	0.674
2016-02-21-00-00	0.784
2016-02-21-01-00	0.784
2016-02-21-02-00	0.784
2016-02-21-03-00	0.674
2016-02-21-04-00	0.674
2016-02-21-05-00	0.674
2016-02-21-06-00	0.674
2016-02-21-07-00	0.674
2016-02-21-08-00	0.674
2016-02-21-09-00	0.674
2016-02-21-10-00	0.674
2016-02-21-11-00	0.784
2016-02-21-12-00	0.784
2016-02-21-13-00	0.784
2016-02-21-14-00	0.893
2016-02-21-15-00	0.893
2016-02-21-16-00	1.003
2016-02-21-17-00	1.003
2016-02-21-18-00	0.893
2016-02-21-19-00	0.893
2016-02-21-20-00	0.893
2016-02-21-21-00	0.784
2016-02-21-22-00	0.784
2016-02-21-23-00	0.784
2016-02-22-00-00	0.784
2016-02-22-01-00	0.784
2016-02-22-02-00	0.784
2016-02-22-03-00	0.784
2016-02-22-04-00	0.784
2016-02-22-05-00	0.784
2016-02-22-06-00	0.784
2016-02-22-07-00	0.784
2016-02-22-08-00	0.784
2016-02-22-09-00	0.674
2016-02-22-10-00	0.674
2016-02-22-11-00	0.674
2016-02-22-12-00	0.674
2016-02-22-13-00	0.784
2016-02-22-14-00	0.784
2016-02-22-15-00	0.784
2016-02-22-16-00	0.784
2016-02-22-17-00	0.784
2016-02-22-18-00	0.784
2016-02-22-19-00	0.784
2016-02-22-20-00	0.784
2016-02-22-21-00	0.784
2016-02-22-22-00	0.784
2016-02-22-23-00	0.784
2016-02-23-00-00	0.893
2016-02-23-01-00	0.893
2016-02-23-02-00	1.003
2016-02-23-03-00	1.003
2016-02-23-04-00	0.893
2016-02-23-05-00	0.893
2016-02-23-06-00	1.003
2016-02-23-07-00	0.893
2016-02-23-08-00	0.893
2016-02-23-09-00	1.003
2016-02-23-10-00	1.003
2016-02-23-11-00	1.003
2016-02-23-12-00	0.893
2016-02-23-13-00	1.003
2016-02-23-14-00	0.893
2016-02-23-15-00	0.893
2016-02-23-16-00	1.003
2016-02-23-17-00	0.893
2016-02-23-18-00	1.003
2016-02-23-19-00	0.893
2016-02-23-20-00	1.003
2016-02-23-21-00	0.893
2016-02-23-22-00	0.893
2016-02-23-23-00	0.893
2016-02-24-00-00	0.893
2016-02-24-01-00	0.893
2016-02-24-02-00	0.893
2016-02-24-03-00	0.893
2016-02-24-04-00	0.893
2016-02-24-05-00	0.893
2016-02-24-06-00	0.893
2016-02-24-07-00	0.893
2016-02-24-08-00	0.893
2016-02-24-09-00	0.893
2016-02-24-10-00	0.893
2016-02-24-11-00	0.893
2016-02-24-12-00	0.893
2016-02-24-13-00	0.893
2016-02-24-14-00	0.893
2016-02-24-15-00	0.893
2016-02-24-16-00	0.893
2016-02-24-17-00	0.784
2016-02-24-18-00	0.784
2016-02-24-19-00	0.784
2016-02-24-20-00	0.784
2016-02-24-21-00	0.784
2016-02-24-22-00	0.784
2016-02-24-23-00	0.784
2016-02-25-00-00	0.784
2016-02-25-01-00	0.784
2016-02-25-02-00	0.784
2016-02-25-03-00	0.784
2016-02-25-04-00	0.784
2016-02-25-05-00	0.784
2016-02-25-06-00	0.784
2016-02-25-07-00	0.784
2016-02-25-08-00	0.784
2016-02-25-09-00	0.784
2016-02-25-10-00	0.784
2016-02-25-11-00	0.784
2016-02-25-12-00	0.893
2016-02-25-13-00	0.893
2016-02-25-14-00	0.893
2016-02-25-15-00	0.893
2016-02-25-16-00	0.784
2016-02-25-17-00	0.784
2016-02-25-18-00	0.784
2016-02-25-19-00	0.784
2016-02-25-20-00	0.893
2016-02-25-21-00	0.784
2016-02-25-22-00	0.784
2016-02-25-23-00	0.784
2016-02-26-00-00	0.784
2016-02-26-01-00	0.784
2016-02-26-02-00	0.784
2016-02-26-03-00	0.784
2016-02-26-04-00	0.784
2016-02-26-05-00	0.784
2016-02-26-06-00	0.784
2016-02-26-07-00	0.784
2016-02-26-08-00	0.784
2016-02-26-09-00	0.893
2016-02-26-10-00	0.784
2016-02-26-11-00	0.784
2016-02-26-12-00	0.784
2016-02-26-13-00	0.784
2016-02-26-14-00	0.784
2016-02-26-15-00	0.893
2016-02-26-16-00	0.784
2016-02-26-17-00	0.784
2016-02-26-18-00	0.674
2016-02-26-19-00	0.674
2016-02-26-20-00	0.674
2016-02-26-21-00	0.784
2016-02-26-22-00	0.674
2016-02-26-23-00	0.674
2016-02-27-00-00	0.674
2016-02-27-01-00	0.674
2016-02-27-02-00	0.784
2016-02-27-03-00	0.784
2016-02-27-04-00	0.674
2016-02-27-05-00	0.674
2016-02-27-06-00	0.674
2016-02-27-07-00	0.674
2016-02-27-08-00	0.784
2016-02-27-09-00	0.784
2016-02-27-10-00	0.784
2016-02-27-11-00	0.784
2016-02-27-12-00	0.784
2016-02-27-13-00	0.784
2016-02-27-14-00	0.893
2016-02-27-15-00	0.784
2016-02-27-16-00	0.784
2016-02-27-17-00	0.784
2016-02-27-18-00	0.784
2016-02-27-19-00	0.784
2016-02-27-20-00	0.784
2016-02-27-21-00	0.784
2016-02-27-22-00	0.784
2016-02-27-23-00	0.784
2016-02-28-00-00	0.784
2016-02-28-01-00	0.674
2016-02-28-02-00	0.674
2016-02-28-03-00	0.674
2016-02-28-04-00	0.674
2016-02-28-05-00	0.674
2016-02-28-06-00	0.674
2016-02-28-07-00	0.784
2016-02-28-08-00	0.674
2016-02-28-09-00	0.674
2016-02-28-10-00	0.784
2016-02-28-11-00	0.674
2016-02-28-12-00	0.784
2016-02-28-13-00	0.674
2016-02-28-14-00	0.784
2016-02-28-15-00	0.784
2016-02-28-16-00	0.784
2016-02-28-17-00	0.784
2016-02-28-18-00	0.784
2016-02-28-19-00	0.784
2016-02-28-20-00	0.784
2016-02-28-21-00	0.784
2016-02-28-22-00	0.784
2016-02-28-23-00	0.784
2016-02-29-00-00	0.674
2016-02-29-01-00	0.674
2016-02-29-02-00	0.674
2016-02-29-03-00	0.674
2016-02-29-04-00	0.674
2016-02-29-05-00	0.674
2016-02-29-06-00	0.674
2016-02-29-07-00	0.563
2016-02-29-08-00	0.674
2016-02-29-09-00	0.674
2016-02-29-10-00	0.674
2016-02-29-11-00	0.563
2016-02-29-12-00	0.674
2016-02-29-13-00	0.563
2016-02-29-14-00	0.674
2016-02-29-15-00	0.674
2016-02-29-16-00	0.674
2016-02-29-17-00	0.674
2016-02-29-18-00	0.563
2016-02-29-19-00	0.674
2016-02-29-20-00	0.674
2016-02-29-21-00	0.674
2016-02-29-22-00	0.563
2016-02-29-23-00	0.563
2016-03-01-00-00	0.674
2016-03-01-01-00	0.674
2016-03-01-02-00	0.674
2016-03-01-03-00	0.674
2016-03-01-04-00	0.674
2016-03-01-05-00	0.674
2016-03-01-06-00	0.674
2016-03-01-07-00	0.674
2016-03-01-08-00	0.674
2016-03-01-09-00	0.674
2016-03-01-10-00	0.674
2016-03-01-11-00	0.674
2016-03-01-12-00	0.674
2016-03-01-13-00	0.674
2016-03-01-14-00	0.674
2016-03-01-15-00	0.784
2016-03-01-16-00	0.784
2016-03-01-17-00	0.784
2016-03-01-18-00	0.674
2016-03-01-19-00	0.674
2016-03-01-20-00	0.674
2016-03-01-21-00	0.674
2016-03-01-22-00	0.784
2016-03-01-23-00	0.674
2016-03-02-00-00	0.674
2016-03-02-01-00	0.784
2016-03-02-02-00	0.784
2016-03-02-03-00	0.784
2016-03-02-04-00	0.784
2016-03-02-05-00	0.784
2016-03-02-06-00	0.784
2016-03-02-07-00	0.784
2016-03-02-08-00	0.784
2016-03-02-09-00	0.784
2016-03-02-10-00	0.784
2016-03-02-11-00	0.784
2016-03-02-12-00	0.784
2016-03-02-13-00	0.784
2016-03-02-14-00	0.784
2016-03-02-15-00	0.784
2016-03-02-16-00	0.784
2016-03-02-17-00	0.784
2016-03-02-18-00	0.784
2016-03-02-19-00	0.784
2016-03-02-20-00	0.784
2016-03-02-21-00	0.674
2016-03-02-22-00	0.784
2016-03-02-23-00	0.784
2016-03-03-00-00	0.784
2016-03-03-01-00	0.784
2016-03-03-02-00	0.784
2016-03-03-03-00	0.784
2016-03-03-04-00	0.784
2016-03-03-05-00	0.784
2016-03-03-06-00	0.784
2016-03-03-07-00	0.674
2016-03-03-08-00	0.784
2016-03-03-09-00	0.674
2016-03-03-10-00	0.784
2016-03-03-11-00	0.784
2016-03-03-12-00	0.784
2016-03-03-13-00	0.784
2016-03-03-14-00	0.784
2016-03-03-15-00	0.784
2016-03-03-16-00	0.784
2016-03-03-17-00	0.784
2016-03-03-18-00	0.784
2016-03-03-19-00	0.784
2016-03-03-20-00	0.674
2016-03-03-21-00	0.784
2016-03-03-22-00	0.784
2016-03-03-23-00	0.674
2016-03-04-00-00	0.674
2016-03-04-01-00	0.674
2016-03-04-02-00	0.563
2016-03-04-03-00	0.563
2016-03-04-04-00	0.674
2016-03-04-05-00	0.563
2016-03-04-06-00	0.563
2016-03-04-07-00	0.674
2016-03-04-08-00	0.674
2016-03-04-09-00	0.674
2016-03-04-10-00	0.674
2016-03-04-11-00	0.674
2016-03-04-12-00	0.674
2016-03-04-13-00	0.784
2016-03-04-14-00	0.784
2016-03-04-15-00	0.674
2016-03-04-16-00	0.674
2016-03-04-17-00	0.674
2016-03-04-18-00	0.674
2016-03-04-19-00	0.674
2016-03-04-20-00	0.674
2016-03-04-21-00	0.674
2016-03-04-22-00	0.563
2016-03-04-23-00	0.563
2016-03-05-00-00	0.563
2016-03-05-01-00	0.563
2016-03-05-02-00	0.674
2016-03-05-03-00	0.674
2016-03-05-04-00	0.674
2016-03-05-05-00	0.674
2016-03-05-06-00	0.563
2016-03-05-07-00	0.563
2016-03-05-08-00	0.674
2016-03-05-09-00	0.674
2016-03-05-10-00	0.563
2016-03-05-11-00	0.674
2016-03-05-12-00	0.674
2016-03-05-13-00	0.674
2016-03-05-14-00	0.784
2016-03-05-15-00	0.784
2016-03-05-16-00	0.784
2016-03-05-17-00	0.784
2016-03-05-18-00	0.784
2016-03-05-19-00	0.784
2016-03-05-20-00	0.784
2016-03-05-21-00	0.784
2016-03-05-22-00	0.674
2016-03-05-23-00	0.674
2016-03-06-00-00	0.674
2016-03-06-01-00	0.674
2016-03-06-02-00	0.674
2016-03-06-03-00	0.674
2016-03-06-04-00	0.674
2016-03-06-05-00	0.674
2016-03-06-06-00	0.674
2016-03-06-07-00	0.674
2016-03-06-08-00	0.674
2016-03-06-09-00	0.784
2016-03-06-10-00	0.784
2016-03-06-11-00	0.784
2016-03-06-12-00	0.784
2016-03-06-13-00	0.563
2016-03-06-14-00	0.563
2016-03-06-15-00	0.784
2016-03-06-16-00	0.784
2016-03-06-17-00	0.784
2016-03-06-18-00	0.674
2016-03-06-19-00	0.674
2016-03-06-20-00	0.674
2016-03-06-21-00	0.674
2016-03-06-22-00	0.674
2016-03-06-23-00	0.674
2016-03-07-00-00	0.674
2016-03-07-01-00	0.674
2016-03-07-02-00	0.674
2016-03-07-03-00	0.674
2016-03-07-04-00	0.674
2016-03-07-05-00	0.674
2016-03-07-06-00	0.674
2016-03-07-07-00	0.674
2016-03-07-08-00	0.563
2016-03-07-09-00	0.563
2016-03-07-10-00	0.563
2016-03-07-11-00	0.674
2016-03-07-12-00	0.674
2016-03-07-13-00	0.674
2016-03-07-14-00	0.674
2016-03-07-15-00	0.674
2016-03-07-16-00	0.674
2016-03-07-17-00	0.674
2016-03-07-18-00	0.674
2016-03-07-19-00	0.674
2016-03-07-20-00	0.674
2016-03-07-21-00	0.674
2016-03-07-22-00	0.674
2016-03-07-23-00	0.674
2016-03-08-00-00	0.674
2016-03-08-01-00	0.674
2016-03-08-02-00	0.674
2016-03-08-03-00	0.674
2016-03-08-04-00	0.563
2016-03-08-05-00	0.674
2016-03-08-06-00	0.563
2016-03-08-07-00	0.674
2016-03-08-08-00	0.563
2016-03-08-09-00	0.563
2016-03-08-10-00	0.563
2016-03-08-11-00	0.563
2016-03-08-12-00	0.674
2016-03-08-13-00	0.563
2016-03-08-14-00	0.563
2016-03-08-15-00	0.563
2016-03-08-16-00	0.563
2016-03-08-17-00	0.453
2016-03-08-18-00	0.453
2016-03-08-19-00	0.453
2016-03-08-20-00	0.453
2016-03-08-21-00	0.453
2016-03-08-22-00	0.453
2016-03-08-23-00	0.453
2016-03-09-00-00	0.453
2016-03-09-01-00	0.453
2016-03-09-02-00	0.453
2016-03-09-03-00	0.453
2016-03-09-04-00	0.453
2016-03-09-05-00	0.453
2016-03-09-06-00	0.453
2016-03-09-07-00	0.563
2016-03-09-08-00	0.343
2016-03-09-09-00	0.453
2016-03-09-10-00	0.453
2016-03-09-11-00	0.453
2016-03-09-12-00	0.453
2016-03-09-13-00	0.453
2016-03-09-14-00	0.453
2016-03-09-15-00	0.453
2016-03-09-16-00	0.563
2016-03-09-17-00	0.563
2016-03-09-18-00	0.563
2016-03-09-19-00	0.563
2016-03-09-20-00	0.563
2016-03-09-21-00	0.453
2016-03-09-22-00	0.453
2016-03-09-23-00	0.453
2016-03-10-00-00	0.563
2016-03-10-01-00	0.453
2016-03-10-02-00	0.453
2016-03-10-03-00	0.563
2016-03-10-04-00	0.563
2016-03-10-05-00	0.563
2016-03-10-06-00	0.563
2016-03-10-07-00	0.563
2016-03-10-08-00	0.343
2016-03-10-09-00	0.453
2016-03-10-10-00	0.343
2016-03-10-11-00	0.453
2016-03-10-12-00	0.453
2016-03-10-13-00	0.453
2016-03-10-14-00	0.453
2016-03-10-15-00	0.563
2016-03-10-16-00	0.563
2016-03-10-17-00	0.563
2016-03-10-18-00	0.674
2016-03-10-19-00	0.563
2016-03-10-20-00	0.674
2016-03-10-21-00	0.674
2016-03-10-22-00	0.674
2016-03-10-23-00	0.674
2016-03-11-00-00	0.563
2016-03-11-01-00	0.563
2016-03-11-02-00	0.563
2016-03-11-03-00	0.563
2016-03-11-04-00	0.563
2016-03-11-05-00	0.674
2016-03-11-06-00	0.674
2016-03-11-07-00	0.674
2016-03-11-08-00	0.453
2016-03-11-09-00	0.563
2016-03-11-10-00	0.563
2016-03-11-11-00	0.674
2016-03-11-12-00	0.563
2016-03-11-13-00	0.563
2016-03-11-14-00	0.563
2016-03-11-15-00	0.563
2016-03-11-16-00	0.563
2016-03-11-17-00	0.674
2016-03-11-18-00	0.563
2016-03-11-19-00	0.563
2016-03-11-20-00	0.563
2016-03-11-21-00	0.563
2016-03-11-22-00	0.563
2016-03-11-23-00	0.563
2016-03-12-00-00	0.453
2016-03-12-01-00	0.563
2016-03-12-02-00	0.563
2016-03-12-03-00	0.563
2016-03-12-04-00	0.563
2016-03-12-05-00	0.563
2016-03-12-06-00	0.563
2016-03-12-07-00	0.563
2016-03-12-08-00	0.563
2016-03-12-09-00	0.453
2016-03-12-10-00	0.453
2016-03-12-11-00	0.453
2016-03-12-12-00	0.453
2016-03-12-13-00	0.563
2016-03-12-14-00	0.453
2016-03-12-15-00	0.563
2016-03-12-16-00	0.563
2016-03-12-17-00	0.453
2016-03-12-18-00	0.563
2016-03-12-19-00	0.674
2016-03-12-20-00	0.563
2016-03-12-21-00	0.563
2016-03-12-22-00	0.563
2016-03-12-23-00	0.453
2016-03-13-00-00	0.563
2016-03-13-01-00	0.232
2016-03-13-02-00	0.343
2016-03-13-03-00	0.453
2016-03-13-04-00	0.343
2016-03-13-05-00	0.453
2016-03-13-06-00	0.453
2016-03-13-07-00	0.563
2016-03-13-08-00	0.674
2016-03-13-09-00	0.453
2016-03-13-10-00	0.563
2016-03-13-11-00	0.453
2016-03-13-12-00	0.563
2016-03-13-13-00	0.563
2016-03-13-14-00	0.563
2016-03-13-15-00	0.563
2016-03-13-16-00	0.563
2016-03-13-17-00	0.563
2016-03-13-18-00	0.563
2016-03-13-19-00	0.563
2016-03-13-20-00	0.563
2016-03-13-21-00	0.563
2016-03-13-22-00	0.563
2016-03-13-23-00	0.563
2016-03-14-00-00	0.563
2016-03-14-01-00	0.563
2016-03-14-02-00	0.563
2016-03-14-03-00	0.563
2016-03-14-04-00	0.563
2016-03-14-05-00	0.453
2016-03-14-06-00	0.453
2016-03-14-07-00	0.453
2016-03-14-08-00	0.563
2016-03-14-09-00	0.563
2016-03-14-10-00	0.563
2016-03-14-11-00	0.453
2016-03-14-12-00	0.343
2016-03-14-13-00	0.343
2016-03-14-14-00	0.343
2016-03-14-15-00	0.343
2016-03-14-16-00	0.343
2016-03-14-17-00	0.453
2016-03-14-18-00	0.453
2016-03-14-19-00	0.453
2016-03-14-20-00	0.453
2016-03-14-21-00	0.453
2016-03-14-22-00	0.343
2016-03-14-23-00	0.232
2016-03-15-00-00	0.343
2016-03-15-01-00	0.343
2016-03-15-02-00	0.232
2016-03-15-03-00	0.343
2016-03-15-04-00	0.343
2016-03-15-05-00	0.343
2016-03-15-06-00	0.453
2016-03-15-07-00	0.453
2016-03-15-08-00	0.563
2016-03-15-09-00	0.674
2016-03-15-10-00	0.453
2016-03-15-11-00	0.343
2016-03-15-12-00	0.453
2016-03-15-13-00	0.453
2016-03-15-14-00	0.343
2016-03-15-15-00	0.343
2016-03-15-16-00	0.343
2016-03-15-17-00	0.343
2016-03-15-18-00	0.343
2016-03-15-19-00	0.343
2016-03-15-20-00	0.343
2016-03-15-21-00	0.343
2016-03-15-22-00	0.343
2016-03-15-23-00	0.453
2016-03-16-00-00	0.453
2016-03-16-01-00	0.453
2016-03-16-02-00	0.343
2016-03-16-03-00	0.232
2016-03-16-04-00	0.232
2016-03-16-05-00	0.232
2016-03-16-06-00	0.232
2016-03-16-07-00	0.232
2016-03-16-08-00	0.232
2016-03-16-09-00	0.232
2016-03-16-10-00	0.343
2016-03-16-11-00	0.343
2016-03-16-12-00	0.563
2016-03-16-13-00	0.563
2016-03-16-14-00	0.563
2016-03-16-15-00	0.563
2016-03-16-16-00	0.563
2016-03-16-17-00	0.563
2016-03-16-18-00	0.563
2016-03-16-19-00	0.563
2016-03-16-20-00	0.563
2016-03-16-21-00	0.563
2016-03-16-22-00	0.563
2016-03-16-23-00	0.453
2016-03-17-00-00	0.453
2016-03-17-01-00	0.453
2016-03-17-02-00	0.453
2016-03-17-03-00	0.343
2016-03-17-04-00	0.232
2016-03-17-05-00	0.343
2016-03-17-06-00	0.343
2016-03-17-07-00	0.343
2016-03-17-08-00	0.343
2016-03-17-09-00	0.343
2016-03-17-10-00	0.343
2016-03-17-11-00	0.343
2016-03-17-12-00	0.343
2016-03-17-13-00	0.343
2016-03-17-14-00	0.343
2016-03-17-15-00	0.343
2016-03-17-16-00	0.343
2016-03-17-17-00	0.343
2016-03-17-18-00	0.343
2016-03-17-19-00	0.343
2016-03-17-20-00	0.343
2016-03-17-21-00	0.343
2016-03-17-22-00	0.343
2016-03-17-23-00	0.343
2016-03-18-00-00	0.343
2016-03-18-01-00	0.343
2016-03-18-02-00	0.343
2016-03-18-03-00	0.343
2016-03-18-04-00	0.343
2016-03-18-05-00	0.343
2016-03-18-06-00	0.343
2016-03-18-07-00	0.343
2016-03-18-08-00	0.343
2016-03-18-09-00	0.343
2016-03-18-10-00	0.232
2016-03-18-11-00	0.343
2016-03-18-12-00	0.343
2016-03-18-13-00	0.453
2016-03-18-14-00	0.453
2016-03-18-15-00	0.343
2016-03-18-16-00	0.453
2016-03-18-17-00	0.453
2016-03-18-18-00	0.343
2016-03-18-19-00	0.343
2016-03-18-20-00	0.343
2016-03-18-21-00	0.232
2016-03-18-22-00	0.232
2016-03-18-23-00	0.232
2016-03-19-00-00	0.232
2016-03-19-01-00	0.232
2016-03-19-02-00	0.232
2016-03-19-03-00	0.232
2016-03-19-04-00	0.232
2016-03-19-05-00	0.232
2016-03-19-06-00	0.232
2016-03-19-07-00	0.232
2016-03-19-08-00	0.232
2016-03-19-09-00	0.121
2016-03-19-10-00	0.121
2016-03-19-11-00	0.121
2016-03-19-12-00	0.121
2016-03-19-13-00	0.121
2016-03-19-14-00	0.121
2016-03-19-15-00	0.232
2016-03-19-16-00	0.232
2016-03-19-17-00	0.232
2016-03-19-18-00	0.121
2016-03-19-19-00	0.121
2016-03-19-20-00	0.01
2016-03-19-21-00	0.121
2016-03-19-22-00	0.01
2016-03-19-23-00	0.01
2016-03-20-00-00	0.121
2016-03-20-01-00	0.121
2016-03-20-02-00	0.232
2016-03-20-03-00	0.343
2016-03-20-04-00	0.343
2016-03-20-05-00	0.343
2016-03-20-06-00	0.453
2016-03-20-07-00	0.453
2016-03-20-08-00	0.343
2016-03-20-09-00	0.343
2016-03-20-10-00	0.232
2016-03-20-11-00	0.232
2016-03-20-12-00	0.01
2016-03-20-13-00	0.121
2016-03-20-14-00	0.121
2016-03-20-15-00	0.232
2016-03-20-16-00	0.343
2016-03-20-17-00	0.343
2016-03-20-18-00	0.232
2016-03-20-19-00	0.01
2016-03-20-20-00	0.232
2016-03-20-21-00	0.232
2016-03-20-22-00	-0.213
2016-03-20-23-00	-0.102
2016-03-21-00-00	-0.213
2016-03-21-01-00	-0.102
2016-03-21-02-00	-0.102
2016-03-21-03-00	0.01
2016-03-21-04-00	0.01
2016-03-21-05-00	0.01
2016-03-21-06-00	0.01
2016-03-21-07-00	0.01
2016-03-21-08-00	0.01
2016-03-21-09-00	0.01
2016-03-21-10-00	-0.102
2016-03-21-11-00	-0.102
2016-03-21-12-00	0.01
2016-03-21-13-00	-0.102
2016-03-21-14-00	0.01
2016-03-21-15-00	0.01
2016-03-21-16-00	0.121
2016-03-21-17-00	0.121
2016-03-21-18-00	0.01
2016-03-21-19-00	0.01
2016-03-21-20-00	-0.102
2016-03-21-21-00	-0.102
2016-03-21-22-00	-0.213
2016-03-21-23-00	-0.213
2016-03-22-00-00	-0.102
2016-03-22-01-00	-0.102
2016-03-22-02-00	-0.102
2016-03-22-03-00	0.01
2016-03-22-04-00	0.01
2016-03-22-05-00	-0.102
2016-03-22-06-00	-0.102
2016-03-22-07-00	0.01
2016-03-22-08-00	-0.102
2016-03-22-09-00	-0.213
2016-03-22-10-00	-0.102
2016-03-22-11-00	-0.102
2016-03-22-12-00	-0.102
2016-03-22-13-00	0.01
2016-03-22-14-00	0.01
2016-03-22-15-00	0.121
2016-03-22-16-00	0.232
2016-03-22-17-00	0.121
2016-03-22-18-00	0.121
2016-03-22-19-00	0.453
2016-03-22-20-00	0.343
2016-03-22-21-00	0.453
2016-03-22-22-00	0.343
2016-03-22-23-00	0.343
2016-03-23-00-00	0.343
2016-03-23-01-00	0.343
2016-03-23-02-00	0.343
2016-03-23-03-00	0.343
2016-03-23-04-00	0.343
2016-03-23-05-00	0.343
2016-03-23-06-00	0.343
2016-03-23-07-00	0.343
2016-03-23-08-00	0.343
2016-03-23-09-00	0.343
2016-03-23-10-00	0.343
2016-03-23-11-00	0.343
2016-03-23-12-00	0.343
2016-03-23-13-00	0.343
2016-03-23-14-00	0.343
2016-03-23-15-00	0.343
2016-03-23-16-00	0.343
2016-03-23-17-00	0.343
2016-03-23-18-00	0.453
2016-03-23-19-00	0.343
2016-03-23-20-00	0.453
2016-03-23-21-00	0.343
2016-03-23-22-00	0.232
2016-03-23-23-00	0.232
2016-03-24-00-00	0.232
2016-03-24-01-00	0.232
2016-03-24-02-00	0.121
2016-03-24-03-00	0.121
2016-03-24-04-00	0.01
2016-03-24-05-00	0.01
2016-03-24-06-00	0.01
2016-03-24-07-00	0.01
2016-03-24-08-00	0.01
2016-03-24-09-00	0.01
2016-03-24-10-00	0.01
2016-03-24-11-00	0.01
2016-03-24-12-00	0.121
2016-03-24-13-00	0.121
2016-03-24-14-00	0.121
2016-03-24-15-00	0.121
2016-03-24-16-00	0.121
2016-03-24-17-00	0.121
2016-03-24-18-00	0.121
2016-03-24-19-00	0.121
2016-03-24-20-00	0.121
2016-03-24-21-00	0.121
2016-03-24-22-00	0.121
2016-03-24-23-00	0.01
2016-03-25-00-00	-0.102
2016-03-25-01-00	0.01
2016-03-25-02-00	0.01
2016-03-25-03-00	0.01
2016-03-25-04-00	0.01
2016-03-25-05-00	0.01
2016-03-25-06-00	0.01
2016-03-25-07-00	0.121
2016-03-25-08-00	0.121
2016-03-25-09-00	0.01
2016-03-25-10-00	0.01
2016-03-25-11-00	0.01
2016-03-25-12-00	0.121
2016-03-25-13-00	0.121
2016-03-25-14-00	0.121
2016-03-25-15-00	0.121
2016-03-25-16-00	0.121
2016-03-25-17-00	0.01
2016-03-25-18-00	0.01
2016-03-25-19-00	0.01
2016-03-25-20-00	0.01
2016-03-25-21-00	0.01
2016-03-25-22-00	0.01
2016-03-25-23-00	0.01
2016-03-26-00-00	0.01
2016-03-26-01-00	0.01
2016-03-26-02-00	0.01
2016-03-26-03-00	-0.102
2016-03-26-04-00	-0.102
2016-03-26-05-00	-0.102
2016-03-26-06-00	-0.102
2016-03-26-07-00	-0.102
2016-03-26-08-00	-0.102
2016-03-26-09-00	-0.102
2016-03-26-10-00	0.01
2016-03-26-11-00	-0.102
2016-03-26-12-00	-0.102
2016-03-26-13-00	-0.102
2016-03-26-14-00	0.01
2016-03-26-15-00	0.01
2016-03-26-16-00	0.121
2016-03-26-17-00	0.121
2016-03-26-18-00	0.121
2016-03-26-19-00	0.232
2016-03-26-20-00	0.232
2016-03-26-21-00	0.343
2016-03-26-22-00	0.343
2016-03-26-23-00	0.343
2016-03-27-00-00	0.232
2016-03-27-01-00	0.232
2016-03-27-02-00	0.232
2016-03-27-03-00	0.232
2016-03-27-04-00	0.232
2016-03-27-05-00	0.232
2016-03-27-06-00	0.232
2016-03-27-07-00	0.232
2016-03-27-08-00	0.232
2016-03-27-09-00	0.232
2016-03-27-10-00	0.232
2016-03-27-11-00	0.232
2016-03-27-12-00	0.232
2016-03-27-13-00	0.232
2016-03-27-14-00	0.232
2016-03-27-15-00	0.232
2016-03-27-16-00	0.232
2016-03-27-17-00	0.232
2016-03-27-18-00	0.232
2016-03-27-19-00	0.232
2016-03-27-20-00	0.232
2016-03-27-21-00	0.232
2016-03-27-22-00	0.232
2016-03-27-23-00	0.232
2016-03-28-00-00	0.232
2016-03-28-01-00	0.232
2016-03-28-02-00	0.232
2016-03-28-03-00	0.232
2016-03-28-04-00	0.343
2016-03-28-05-00	0.232
2016-03-28-06-00	0.232
2016-03-28-07-00	0.232
2016-03-28-08-00	0.232
2016-03-28-09-00	0.232
2016-03-28-10-00	0.232
2016-03-28-11-00	0.232
2016-03-28-12-00	0.232
2016-03-28-13-00	0.232
2016-03-28-14-00	0.01
2016-03-28-15-00	0.01
2016-03-28-16-00	0.01
2016-03-28-17-00	0.01
2016-03-28-18-00	0.121
2016-03-28-19-00	0.121
2016-03-28-20-00	0.121
2016-03-28-21-00	0.121
2016-03-28-22-00	0.01
2016-03-28-23-00	0.01
2016-03-29-00-00	0.01
2016-03-29-01-00	0.01
2016-03-29-02-00	0.01
2016-03-29-03-00	0.121
2016-03-29-04-00	0.121
2016-03-29-05-00	0.121
2016-03-29-06-00	0.01
2016-03-29-07-00	0.01
2016-03-29-08-00	0.01
2016-03-29-09-00	0.01
2016-03-29-10-00	0.01
2016-03-29-11-00	0.01
2016-03-29-12-00	0.01
2016-03-29-13-00	0.121
2016-03-29-14-00	0.121
2016-03-29-15-00	0.121
2016-03-29-16-00	0.121
2016-03-29-17-00	0.121
2016-03-29-18-00	0.121
2016-03-29-19-00	0.121
2016-03-29-20-00	0.01
2016-03-29-21-00	0.01
2016-03-29-22-00	0.01
2016-03-29-23-00	0.121
2016-03-30-00-00	0.121
2016-03-30-01-00	0.121
2016-03-30-02-00	0.121
2016-03-30-03-00	0.121
2016-03-30-04-00	0.121
2016-03-30-05-00	0.121
2016-03-30-06-00	0.121
2016-03-30-07-00	0.121
2016-03-30-08-00	0.232
2016-03-30-09-00	0.232
2016-03-30-10-00	0.232
2016-03-30-11-00	0.232
2016-03-30-12-00	0.343
2016-03-30-13-00	0.343
2016-03-30-14-00	0.343
2016-03-30-15-00	0.343
2016-03-30-16-00	0.343
2016-03-30-17-00	0.343
2016-03-30-18-00	0.343
2016-03-30-19-00	0.343
2016-03-30-20-00	0.343
2016-03-30-21-00	0.343
2016-03-30-22-00	0.232
2016-03-30-23-00	0.232
2016-03-31-00-00	0.232
2016-03-31-01-00	0.232
2016-03-31-02-00	0.232
2016-03-31-03-00	0.232
2016-03-31-04-00	0.232
2016-03-31-05-00	0.232
2016-03-31-06-00	0.232
2016-03-31-07-00	0.232
2016-03-31-08-00	0.232
2016-03-31-09-00	0.232
2016-03-31-10-00	0.232
2016-03-31-11-00	0.232
2016-03-31-12-00	0.232
2016-03-31-13-00	0.232
2016-03-31-14-00	0.232
2016-03-31-15-00	0.232
2016-03-31-16-00	0.232
2016-03-31-17-00	0.232
2016-03-31-18-00	0.232
2016-03-31-19-00	0.232
2016-03-31-20-00	0.232
2016-03-31-21-00	0.232
2016-03-31-22-00	0.232
2016-03-31-23-00	0.232
2016-04-01-00-00	0.232
2016-04-01-01-00	0.121
2016-04-01-02-00	0.121
2016-04-01-03-00	0.121
2016-04-01-04-00	0.121
2016-04-01-05-00	0.121
2016-04-01-06-00	0.121
2016-04-01-07-00	0.121
2016-04-01-08-00	0.121
2016-04-01-09-00	0.121
2016-04-01-10-00	0.121
2016-04-01-11-00	0.232
2016-04-01-12-00	0.232
2016-04-01-13-00	0.232
2016-04-01-14-00	0.343
2016-04-01-15-00	0.232
2016-04-01-16-00	0.232
2016-04-01-17-00	0.232
2016-04-01-18-00	0.232
2016-04-01-19-00	0.232
2016-04-01-20-00	0.232
2016-04-01-21-00	0.232
2016-04-01-22-00	0.232
2016-04-01-23-00	0.232
2016-04-02-00-00	0.232
2016-04-02-01-00	0.232
2016-04-02-02-00	0.232
2016-04-02-03-00	0.232
2016-04-02-04-00	0.232
2016-04-02-05-00	0.121
2016-04-02-06-00	0.121
2016-04-02-07-00	0.121
2016-04-02-08-00	0.121
2016-04-02-09-00	0.121
2016-04-02-10-00	0.121
2016-04-02-11-00	0.121
2016-04-02-12-00	0.121
2016-04-02-13-00	0.121
2016-04-02-14-00	0.121
2016-04-02-15-00	0.232
2016-04-02-16-00	0.121
2016-04-02-17-00	0.121
2016-04-02-18-00	0.121
2016-04-02-19-00	0.121
2016-04-02-20-00	0.121
2016-04-02-21-00	0.121
2016-04-02-22-00	0.121
2016-04-02-23-00	0.232
2016-04-03-00-00	0.01
2016-04-03-01-00	0.121
2016-04-03-02-00	0.121
2016-04-03-03-00	0.121
2016-04-03-04-00	0.01
2016-04-03-05-00	0.01
2016-04-03-06-00	0.01
2016-04-03-07-00	0.01
2016-04-03-08-00	0.01
2016-04-03-09-00	0.01
2016-04-03-10-00	0.01
2016-04-03-11-00	0.01
2016-04-03-12-00	0.01
2016-04-03-13-00	-0.102
2016-04-03-14-00	0.01
2016-04-03-15-00	0.01
2016-04-03-16-00	-0.102
2016-04-03-17-00	-0.102
2016-04-03-18-00	-0.102
2016-04-03-19-00	-0.102
2016-04-03-20-00	-0.102
[truncated: 7,679 more rows]
