# Supplementary material for: The importance of local settings: within-year variability in seawater temperature at South Bay, Western Antarctic Peninsula
Source: PeerJ. 2018 Jan 18;6:e4289. doi: 10.7717/peerj.4289 (PMC5776021; doi:10.7717/peerj.4289)
Supplement: Supplemental Information 3 [file peerj-06-4289-s003.csv]

ydayP2	yearP2	mean_TEMP20m	Datetime20m
17	2016	0.563	1/17/2016 20:00
18	2016	0.5355	1/18/2016 0:00
19	2016	0.544666667	1/19/2016 0:00
20	2016	0.57225	1/20/2016 0:00
21	2016	0.6555	1/21/2016 0:00
22	2016	-0.742333333	1/22/2016 0:00
23	2016	-0.9655	1/23/2016 0:00
24	2016	0.452833333	1/24/2016 0:00
25	2016	0.5815	1/25/2016 0:00
26	2016	0.62775	1/26/2016 0:00
27	2016	0.674	1/27/2016 0:00
28	2016	0.692333333	1/28/2016 0:00
29	2016	0.765666667	1/29/2016 0:00
30	2016	0.664416667	1/30/2016 0:00
31	2016	0.563	1/31/2016 0:00
32	2016	0.544666667	2/1/2016 0:00
33	2016	0.462166667	2/2/2016 0:00
34	2016	0.453	2/3/2016 0:00
35	2016	0.4805	2/4/2016 0:00
36	2016	0.398	2/5/2016 0:00
37	2016	0.453	2/6/2016 0:00
38	2016	0.453	2/7/2016 0:00
39	2016	0.471333333	2/8/2016 0:00
40	2016	0.627916667	2/9/2016 0:00
41	2016	0.60925	2/10/2016 0:00
42	2016	0.674	2/11/2016 0:00
43	2016	0.692333333	2/12/2016 0:00
44	2016	0.729	2/13/2016 0:00
45	2016	0.7015	2/14/2016 0:00
46	2016	0.674	2/15/2016 0:00
47	2016	0.683166667	2/16/2016 0:00
48	2016	0.674	2/17/2016 0:00
49	2016	0.738166667	2/18/2016 0:00
50	2016	0.774833333	2/19/2016 0:00
51	2016	0.674	2/20/2016 0:00
52	2016	0.674	2/21/2016 0:00
53	2016	0.7565	2/22/2016 0:00
54	2016	0.719833333	2/23/2016 0:00
55	2016	0.747333333	2/24/2016 0:00
56	2016	0.674	2/25/2016 0:00
57	2016	0.674	2/26/2016 0:00
58	2016	0.674	2/27/2016 0:00
59	2016	0.692333333	2/28/2016 0:00
60	2016	0.692333333	2/29/2016 0:00
61	2016	0.66475	3/1/2016 0:00
62	2016	0.674	3/2/2016 0:00
63	2016	0.674	3/3/2016 0:00
64	2016	0.674	3/4/2016 0:00
65	2016	0.674	3/5/2016 0:00
66	2016	0.674	3/6/2016 0:00
67	2016	0.674	3/7/2016 0:00
68	2016	0.66475	3/8/2016 0:00
69	2016	0.673916667	3/9/2016 0:00
70	2016	0.64625	3/10/2016 0:00
71	2016	0.674	3/11/2016 0:00
72	2016	0.627666667	3/12/2016 0:00
73	2016	0.683166667	3/13/2016 0:00
74	2016	0.59075	3/14/2016 0:00
75	2016	0.6185	3/15/2016 0:00
76	2016	0.5355	3/16/2016 0:00
77	2016	0.462166667	3/17/2016 0:00
78	2016	0.296583333	3/18/2016 0:00
79	2016	0.25975	3/19/2016 0:00
80	2016	0.443833333	3/20/2016 0:00
81	2016	0.11175	3/21/2016 0:00
82	2016	0.397416667	3/22/2016 0:00
83	2016	0.489666667	3/23/2016 0:00
84	2016	0.296666667	3/24/2016 0:00
85	2016	0.11175	3/25/2016 0:00
86	2016	0.120833333	3/26/2016 0:00
87	2016	0.259666667	3/27/2016 0:00
88	2016	0.158	3/28/2016 0:00
89	2016	0.056083333	3/29/2016 0:00
90	2016	0.24125	3/30/2016 0:00
91	2016	0.24125	3/31/2016 0:00
92	2016	0.2135	4/1/2016 0:00
93	2016	0.232	4/2/2016 0:00
94	2016	0.14875	4/3/2016 0:00
95	2016	0.27825	4/4/2016 0:00
96	2016	0.2505	4/5/2016 0:00
97	2016	0.18575	4/6/2016 0:00
98	2016	0.121	4/7/2016 0:00
99	2016	0.083666667	4/8/2016 0:00
100	2016	-0.083333333	4/9/2016 0:00
101	2016	-0.083166667	4/10/2016 0:00
102	2016	-0.092583333	4/11/2016 0:00
103	2016	-0.157833333	4/12/2016 0:00
104	2016	0.148583333	4/13/2016 0:00
105	2016	-0.139083333	4/14/2016 0:00
106	2016	0.11175	4/15/2016 0:00
107	2016	-0.036666667	4/16/2016 0:00
108	2016	-0.242	4/17/2016 0:00
109	2016	-0.615	4/18/2016 0:00
110	2016	-0.474833333	4/19/2016 0:00
111	2016	-0.148833333	4/20/2016 0:00
112	2016	-0.587	4/21/2016 0:00
113	2016	-0.3165	4/22/2016 0:00
114	2016	-0.447083333	4/23/2016 0:00
115	2016	-0.334583333	4/24/2016 0:00
116	2016	-0.437	4/25/2016 0:00
117	2016	-0.297	4/26/2016 0:00
118	2016	-0.7	4/27/2016 0:00
119	2016	-0.924916667	4/28/2016 0:00
120	2016	-0.944	4/29/2016 0:00
121	2016	-1.067166667	4/30/2016 0:00
122	2016	-0.89725	5/1/2016 0:00
123	2016	-0.671	5/2/2016 0:00
124	2016	-0.6055	5/3/2016 0:00
125	2016	-0.915666667	5/4/2016 0:00
126	2016	-0.869333333	5/5/2016 0:00
127	2016	-0.615	5/6/2016 0:00
128	2016	-0.381416667	5/7/2016 0:00
129	2016	-0.362416667	5/8/2016 0:00
130	2016	-0.5585	5/9/2016 0:00
131	2016	-0.539666667	5/10/2016 0:00
132	2016	-0.549	5/11/2016 0:00
133	2016	-0.511666667	5/12/2016 0:00
134	2016	-0.539666667	5/13/2016 0:00
135	2016	-0.624333333	5/14/2016 0:00
136	2016	-0.605666667	5/15/2016 0:00
137	2016	-0.502333333	5/16/2016 0:00
138	2016	-0.558416667	5/17/2016 0:00
139	2016	-0.596083333	5/18/2016 0:00
140	2016	-0.57725	5/19/2016 0:00
141	2016	-0.661666667	5/20/2016 0:00
142	2016	-0.699333333	5/21/2016 0:00
143	2016	-0.925333333	5/22/2016 0:00
144	2016	-1.076416667	5/23/2016 0:00
145	2016	-1.1995	5/24/2016 0:00
146	2016	-0.85	5/25/2016 0:00
147	2016	-0.934916667	5/26/2016 0:00
148	2016	-0.6525	5/27/2016 0:00
149	2016	-0.680583333	5/28/2016 0:00
150	2016	-0.77425	5/29/2016 0:00
151	2016	-0.727333333	5/30/2016 0:00
152	2016	-0.783833333	5/31/2016 0:00
153	2016	-0.765	6/1/2016 0:00
154	2016	-1.0105	6/2/2016 0:00
155	2016	-0.915666667	6/3/2016 0:00
156	2016	-0.840083333	6/4/2016 0:00
157	2016	-0.755583333	6/5/2016 0:00
158	2016	-0.8965	6/6/2016 0:00
159	2016	-0.9915	6/7/2016 0:00
160	2016	-1.095166667	6/8/2016 0:00
161	2016	-1.02925	6/9/2016 0:00
162	2016	-0.878	6/10/2016 0:00
163	2016	-0.858833333	6/11/2016 0:00
164	2016	-0.93475	6/12/2016 0:00
165	2016	-0.878	6/13/2016 0:00
166	2016	-0.972416667	6/14/2016 0:00
167	2016	-0.934583333	6/15/2016 0:00
168	2016	-0.9725	6/16/2016 0:00
169	2016	-0.906083333	6/17/2016 0:00
170	2016	-0.9345	6/18/2016 0:00
171	2016	-1.02925	6/19/2016 0:00
172	2016	-1.437	6/20/2016 0:00
173	2016	-1.2375	6/21/2016 0:00
174	2016	-1.294166667	6/22/2016 0:00
175	2016	-1.000833333	6/23/2016 0:00
176	2016	-1.057583333	6/24/2016 0:00
177	2016	-1.11425	6/25/2016 0:00
178	2016	-1.293916667	6/26/2016 0:00
179	2016	-1.237416667	6/27/2016 0:00
180	2016	-1.208833333	6/28/2016 0:00
181	2016	-1.104583333	6/29/2016 0:00
182	2016	-1.256	6/30/2016 0:00
183	2016	-1.4175	7/1/2016 0:00
184	2016	-1.427083333	7/2/2016 0:00
185	2016	-1.560416667	7/3/2016 0:00
186	2016	-1.7415	7/4/2016 0:00
187	2016	-1.799	7/5/2016 0:00
188	2016	-1.789416667	7/6/2016 0:00
189	2016	-1.693583333	7/7/2016 0:00
190	2016	-1.6745	7/8/2016 0:00
191	2016	-1.5795	7/9/2016 0:00
192	2016	-1.5225	7/10/2016 0:00
193	2016	-1.57	7/11/2016 0:00
194	2016	-1.551	7/12/2016 0:00
195	2016	-1.494	7/13/2016 0:00
196	2016	-1.513	7/14/2016 0:00
197	2016	-1.551	7/15/2016 0:00
198	2016	-1.455916667	7/16/2016 0:00
199	2016	-1.1235	7/17/2016 0:00
200	2016	-1.237166667	7/18/2016 0:00
201	2016	-1.341	7/19/2016 0:00
202	2016	-1.350583333	7/20/2016 0:00
203	2016	-1.3985	7/21/2016 0:00
204	2016	-1.5605	7/22/2016 0:00
205	2016	-1.760666667	7/23/2016 0:00
206	2016	-1.751083333	7/24/2016 0:00
207	2016	-1.789416667	7/25/2016 0:00
208	2016	-1.799	7/26/2016 0:00
209	2016	-1.760666667	7/27/2016 0:00
210	2016	-1.703166667	7/28/2016 0:00
211	2016	-1.684	7/29/2016 0:00
212	2016	-1.608	7/30/2016 0:00
213	2016	-1.5415	7/31/2016 0:00
214	2016	-1.5415	8/1/2016 0:00
215	2016	-1.5795	8/2/2016 0:00
216	2016	-1.484416667	8/3/2016 0:00
217	2016	-1.474916667	8/4/2016 0:00
218	2016	-1.417833333	8/5/2016 0:00
219	2016	-1.360166667	8/6/2016 0:00
220	2016	-1.350583333	8/7/2016 0:00
221	2016	-1.5225	8/8/2016 0:00
222	2016	-1.684	8/9/2016 0:00
223	2016	-1.684	8/10/2016 0:00
224	2016	-1.531916667	8/11/2016 0:00
225	2016	-1.56025	8/12/2016 0:00
226	2016	-1.403307692	8/13/2016 0:00
227	2016	-1.197090909	8/14/2016 2:00
228	2016	-1.208916667	8/15/2016 0:00
229	2016	-1.02925	8/16/2016 0:00
230	2016	-1.27525	8/17/2016 0:00
231	2016	-1.33175	8/18/2016 0:00
232	2016	-1.293916667	8/19/2016 0:00
233	2016	-0.96275	8/20/2016 0:00
234	2016	-0.8965	8/21/2016 0:00
235	2016	-0.887	8/22/2016 0:00
236	2016	-0.887	8/23/2016 0:00
237	2016	-0.887	8/24/2016 0:00
238	2016	-0.887	8/25/2016 0:00
239	2016	-0.953416667	8/26/2016 0:00
240	2016	-1.246583333	8/27/2016 0:00
241	2016	-1.208916667	8/28/2016 0:00
242	2016	-1.237166667	8/29/2016 0:00
243	2016	-1.341	8/30/2016 0:00
244	2016	-1.218333333	8/31/2016 0:00
245	2016	-1.114	9/1/2016 0:00
246	2016	-1.19	9/2/2016 0:00
247	2016	-1.228	9/3/2016 0:00
248	2016	-1.133	9/4/2016 0:00
249	2016	-1.293916667	9/5/2016 0:00
250	2016	-1.303333333	9/6/2016 0:00
251	2016	-1.228	9/7/2016 0:00
252	2016	-1.40825	9/8/2016 0:00
253	2016	-1.446416667	9/9/2016 0:00
254	2016	-1.350916667	9/10/2016 0:00
255	2016	-1.446416667	9/11/2016 0:00
256	2016	-1.436833333	9/12/2016 0:00
257	2016	-1.456	9/13/2016 0:00
258	2016	-1.4655	9/14/2016 0:00
259	2016	-1.608	9/15/2016 0:00
260	2016	-1.5795	9/16/2016 0:00
261	2016	-1.465333333	9/17/2016 0:00
262	2016	-1.475	9/18/2016 0:00
263	2016	-1.57	9/19/2016 0:00
264	2016	-1.484166667	9/20/2016 0:00
265	2016	-1.351333333	9/21/2016 0:00
266	2016	-1.256166667	9/22/2016 0:00
267	2016	-1.331583333	9/23/2016 0:00
268	2016	-1.341	9/24/2016 0:00
269	2016	-1.360166667	9/25/2016 0:00
270	2016	-1.322166667	9/26/2016 0:00
271	2016	-1.322166667	9/27/2016 0:00
272	2016	-1.341	9/28/2016 0:00
273	2016	-1.341	9/29/2016 0:00
274	2016	-1.246583333	9/30/2016 0:00
275	2016	-1.331583333	10/1/2016 0:00
276	2016	-1.23725	10/2/2016 0:00
277	2016	-1.21825	10/3/2016 0:00
278	2016	-1.19	10/4/2016 0:00
279	2016	-1.1995	10/5/2016 0:00
280	2016	-1.123833333	10/6/2016 0:00
281	2016	-1.209	10/7/2016 0:00
282	2016	-1.1805	10/8/2016 0:00
283	2016	-1.114	10/9/2016 0:00
284	2016	-1.066916667	10/10/2016 0:00
285	2016	-1.076333333	10/11/2016 0:00
286	2016	-1.10475	10/12/2016 0:00
287	2016	-1.08575	10/13/2016 0:00
288	2016	-1.08575	10/14/2016 0:00
289	2016	-1.019666667	10/15/2016 0:00
290	2016	-1.038583333	10/16/2016 0:00
291	2016	-1.104583333	10/17/2016 0:00
292	2016	-1.066833333	10/18/2016 0:00
293	2016	-1.038583333	10/19/2016 0:00
294	2016	-1.07625	10/20/2016 0:00
295	2016	-1.0955	10/21/2016 0:00
296	2016	-1.066916667	10/22/2016 0:00
297	2016	-0.981833333	10/23/2016 0:00
298	2016	-1.114083333	10/24/2016 0:00
299	2016	-1.2845	10/25/2016 0:00
300	2016	-1.19	10/26/2016 0:00
301	2016	-0.906833333	10/27/2016 0:00
302	2016	-1.057416667	10/28/2016 0:00
303	2016	-1.019666667	10/29/2016 0:00
304	2016	-0.887666667	10/30/2016 0:00
305	2016	-0.717916667	10/31/2016 0:00
306	2016	-0.755416667	11/1/2016 0:00
307	2016	-1.01025	11/2/2016 0:00
308	2016	-0.86025	11/3/2016 0:00
309	2016	-0.972416667	11/4/2016 0:00
310	2016	-1.010583333	11/5/2016 0:00
311	2016	-1.10475	11/6/2016 0:00
312	2016	-1.01975	11/7/2016 0:00
313	2016	-1.048	11/8/2016 0:00
314	2016	-1.123666667	11/9/2016 0:00
315	2016	-1.12375	11/10/2016 0:00
316	2016	-1.01025	11/11/2016 0:00
317	2016	-1.010333333	11/12/2016 0:00
318	2016	-0.888166667	11/13/2016 0:00
319	2016	-0.661916667	11/14/2016 0:00
320	2016	-0.568083333	11/15/2016 0:00
321	2016	-0.474583333	11/16/2016 0:00
322	2016	-0.38125	11/17/2016 0:00
323	2016	-0.315833333	11/18/2016 0:00
324	2016	-0.409333333	11/19/2016 0:00
325	2016	-0.371833333	11/20/2016 0:00
326	2016	-0.5025	11/21/2016 0:00
327	2016	-0.446666667	11/22/2016 0:00
328	2016	-0.20425	11/23/2016 0:00
329	2016	-0.859333333	11/24/2016 0:00
330	2016	-1.1805	11/25/2016 0:00
331	2016	-1.010333333	11/26/2016 0:00
332	2016	-0.662333333	11/27/2016 0:00
333	2016	-0.868333333	11/28/2016 0:00
334	2016	-0.906166667	11/29/2016 0:00
335	2016	-0.7655	11/30/2016 0:00
336	2016	-0.59625	12/1/2016 0:00
337	2016	-0.409166667	12/2/2016 0:00
338	2016	-0.371666667	12/3/2016 0:00
339	2016	-0.437	12/4/2016 0:00
340	2016	-0.399666667	12/5/2016 0:00
341	2016	-0.39975	12/6/2016 0:00
342	2016	-0.493166667	12/7/2016 0:00
343	2016	-0.54025	12/8/2016 0:00
344	2016	-0.502583333	12/9/2016 0:00
345	2016	-0.67125	12/10/2016 0:00
346	2016	-0.661833333	12/11/2016 0:00
347	2016	-0.652333333	12/12/2016 0:00
348	2016	-0.689916667	12/13/2016 0:00
349	2016	-0.586583333	12/14/2016 0:00
350	2016	-0.5305	12/15/2016 0:00
351	2016	-0.37175	12/16/2016 0:00
352	2016	-0.231833333	12/17/2016 0:00
353	2016	-0.166666667	12/18/2016 0:00
354	2016	-0.064666667	12/19/2016 0:00
355	2016	0.018833333	12/20/2016 0:00
356	2016	0.121	12/21/2016 0:00
357	2016	0.176416667	12/22/2016 0:00
358	2016	0.14875	12/23/2016 0:00
359	2016	0.22275	12/24/2016 0:00
360	2016	0.204166667	12/25/2016 0:00
361	2016	0.18575	12/26/2016 0:00
362	2016	0.26875	12/27/2016 0:00
363	2016	0.231916667	12/28/2016 0:00
364	2016	0.278166667	12/29/2016 0:00
365	2016	0.508	12/30/2016 0:00
366	2016	0.62775	12/31/2016 0:00
1	2017	0.710083333	1/1/2017 0:00
2	2017	0.755166667	1/2/2017 0:00
3	2017	0.765416667	1/3/2017 0:00
4	2017	1.256333333	1/4/2017 0:00
5	2017	0.84775	1/5/2017 0:00
6	2017	0.920416667	1/6/2017 0:00
7	2017	0.765333333	1/7/2017 0:00
8	2017	0.755833333	1/8/2017 0:00
9	2017	0.847333333	1/9/2017 0:00
10	2017	0.554	1/10/2017 0:00
11	2017	0.471333333	1/11/2017 0:00
12	2017	0.636833333	1/12/2017 0:00
13	2017	0.747	1/13/2017 0:00
14	2017	0.673833333	1/14/2017 0:00
15	2017	0.792833333	1/15/2017 0:00
16	2017	0.820083333	1/16/2017 0:00
17	2017	0.829333333	1/17/2017 0:00
18	2017	0.865916667	1/18/2017 0:00
19	2017	0.957	1/19/2017 0:00
20	2017	0.88425	1/20/2017 0:00
21	2017	0.993583333	1/21/2017 0:00
22	2017	0.9115	1/22/2017 0:00
23	2017	1.502416667	1/23/2017 0:00
24	2017	1.764	1/24/2017 0:00
