# Supplementary material for: The importance of local settings: within-year variability in seawater temperature at South Bay, Western Antarctic Peninsula
Source: PeerJ. 2018 Jan 18;6:e4289. doi: 10.7717/peerj.4289 (PMC5776021; doi:10.7717/peerj.4289)
Supplement: Supplemental Information 4 [file peerj-06-4289-s004.csv]

Dt20m	tem20m
2016-01-17-20-00	0.563
2016-01-17-22-00	0.563
2016-01-18-00-00	0.563
2016-01-18-02-00	0.563
2016-01-18-04-00	0.563
2016-01-18-06-00	0.563
2016-01-18-08-00	0.563
2016-01-18-10-00	0.453
2016-01-18-12-00	0.453
2016-01-18-14-00	0.563
2016-01-18-16-00	0.563
2016-01-18-18-00	0.453
2016-01-18-20-00	0.563
2016-01-18-22-00	0.563
2016-01-19-00-00	0.563
2016-01-19-02-00	0.563
2016-01-19-04-00	0.563
2016-01-19-06-00	0.563
2016-01-19-08-00	0.563
2016-01-19-10-00	0.563
2016-01-19-12-00	0.453
2016-01-19-14-00	0.453
2016-01-19-16-00	0.563
2016-01-19-18-00	0.563
2016-01-19-20-00	0.563
2016-01-19-22-00	0.563
2016-01-20-00-00	0.563
2016-01-20-02-00	0.563
2016-01-20-04-00	0.563
2016-01-20-06-00	0.563
2016-01-20-08-00	0.563
2016-01-20-10-00	0.563
2016-01-20-12-00	0.563
2016-01-20-14-00	0.563
2016-01-20-16-00	0.563
2016-01-20-18-00	0.563
2016-01-20-20-00	0.563
2016-01-20-22-00	0.674
2016-01-21-00-00	0.563
2016-01-21-02-00	0.674
2016-01-21-04-00	0.674
2016-01-21-06-00	0.674
2016-01-21-08-00	0.674
2016-01-21-10-00	0.674
2016-01-21-12-00	0.563
2016-01-21-14-00	0.674
2016-01-21-16-00	0.674
2016-01-21-18-00	0.674
2016-01-21-20-00	0.674
2016-01-21-22-00	0.674
2016-01-22-00-00	0.674
2016-01-22-02-00	0.674
2016-01-22-04-00	0.343
2016-01-22-06-00	-1.456
2016-01-22-08-00	-1.341
2016-01-22-10-00	-1.114
2016-01-22-12-00	-0.774
2016-01-22-14-00	-0.774
2016-01-22-16-00	-1.001
2016-01-22-18-00	-1.228
2016-01-22-20-00	-1.341
2016-01-22-22-00	-1.57
2016-01-23-00-00	-1.57
2016-01-23-02-00	-1.57
2016-01-23-04-00	-1.57
2016-01-23-06-00	-1.57
2016-01-23-08-00	-1.456
2016-01-23-10-00	-1.114
2016-01-23-12-00	-0.325
2016-01-23-14-00	-0.325
2016-01-23-16-00	-0.213
2016-01-23-18-00	-0.437
2016-01-23-20-00	-0.662
2016-01-23-22-00	-0.774
2016-01-24-00-00	0.121
2016-01-24-02-00	0.343
2016-01-24-04-00	0.453
2016-01-24-06-00	0.453
2016-01-24-08-00	0.453
2016-01-24-10-00	0.563
2016-01-24-12-00	0.453
2016-01-24-14-00	0.453
2016-01-24-16-00	0.453
2016-01-24-18-00	0.563
2016-01-24-20-00	0.563
2016-01-24-22-00	0.563
2016-01-25-00-00	0.563
2016-01-25-02-00	0.563
2016-01-25-04-00	0.563
2016-01-25-06-00	0.563
2016-01-25-08-00	0.563
2016-01-25-10-00	0.563
2016-01-25-12-00	0.563
2016-01-25-14-00	0.563
2016-01-25-16-00	0.674
2016-01-25-18-00	0.674
2016-01-25-20-00	0.563
2016-01-25-22-00	0.563
2016-01-26-00-00	0.563
2016-01-26-02-00	0.563
2016-01-26-04-00	0.563
2016-01-26-06-00	0.563
2016-01-26-08-00	0.563
2016-01-26-10-00	0.674
2016-01-26-12-00	0.674
2016-01-26-14-00	0.674
2016-01-26-16-00	0.674
2016-01-26-18-00	0.674
2016-01-26-20-00	0.674
2016-01-26-22-00	0.674
2016-01-27-00-00	0.674
2016-01-27-02-00	0.674
2016-01-27-04-00	0.674
2016-01-27-06-00	0.674
2016-01-27-08-00	0.674
2016-01-27-10-00	0.674
2016-01-27-12-00	0.674
2016-01-27-14-00	0.674
2016-01-27-16-00	0.674
2016-01-27-18-00	0.674
2016-01-27-20-00	0.674
2016-01-27-22-00	0.674
2016-01-28-00-00	0.674
2016-01-28-02-00	0.674
2016-01-28-04-00	0.674
2016-01-28-06-00	0.674
2016-01-28-08-00	0.674
2016-01-28-10-00	0.674
2016-01-28-12-00	0.674
2016-01-28-14-00	0.674
2016-01-28-16-00	0.784
2016-01-28-18-00	0.784
2016-01-28-20-00	0.674
2016-01-28-22-00	0.674
2016-01-29-00-00	0.674
2016-01-29-02-00	0.674
2016-01-29-04-00	0.784
2016-01-29-06-00	0.784
2016-01-29-08-00	0.784
2016-01-29-10-00	0.784
2016-01-29-12-00	0.784
2016-01-29-14-00	0.784
2016-01-29-16-00	0.784
2016-01-29-18-00	0.784
2016-01-29-20-00	0.784
2016-01-29-22-00	0.784
2016-01-30-00-00	0.784
2016-01-30-02-00	0.784
2016-01-30-04-00	0.784
2016-01-30-06-00	0.784
2016-01-30-08-00	0.674
2016-01-30-10-00	0.674
2016-01-30-12-00	0.674
2016-01-30-14-00	0.563
2016-01-30-16-00	0.563
2016-01-30-18-00	0.563
2016-01-30-20-00	0.563
2016-01-30-22-00	0.563
2016-01-31-00-00	0.563
2016-01-31-02-00	0.563
2016-01-31-04-00	0.563
2016-01-31-06-00	0.563
2016-01-31-08-00	0.563
2016-01-31-10-00	0.563
2016-01-31-12-00	0.563
2016-01-31-14-00	0.563
2016-01-31-16-00	0.563
2016-01-31-18-00	0.563
2016-01-31-20-00	0.563
2016-01-31-22-00	0.563
2016-02-01-00-00	0.563
2016-02-01-02-00	0.563
2016-02-01-04-00	0.563
2016-02-01-06-00	0.563
2016-02-01-08-00	0.563
2016-02-01-10-00	0.563
2016-02-01-12-00	0.563
2016-02-01-14-00	0.563
2016-02-01-16-00	0.563
2016-02-01-18-00	0.563
2016-02-01-20-00	0.453
2016-02-01-22-00	0.453
2016-02-02-00-00	0.453
2016-02-02-02-00	0.453
2016-02-02-04-00	0.563
2016-02-02-06-00	0.453
2016-02-02-08-00	0.453
2016-02-02-10-00	0.453
2016-02-02-12-00	0.453
2016-02-02-14-00	0.453
2016-02-02-16-00	0.453
2016-02-02-18-00	0.453
2016-02-02-20-00	0.453
2016-02-02-22-00	0.453
2016-02-03-00-00	0.453
2016-02-03-02-00	0.453
2016-02-03-04-00	0.453
2016-02-03-06-00	0.453
2016-02-03-08-00	0.453
2016-02-03-10-00	0.453
2016-02-03-12-00	0.453
2016-02-03-14-00	0.453
2016-02-03-16-00	0.453
2016-02-03-18-00	0.453
2016-02-03-20-00	0.453
2016-02-03-22-00	0.453
2016-02-04-00-00	0.563
2016-02-04-02-00	0.563
2016-02-04-04-00	0.563
2016-02-04-06-00	0.453
2016-02-04-08-00	0.453
2016-02-04-10-00	0.453
2016-02-04-12-00	0.453
2016-02-04-14-00	0.453
2016-02-04-16-00	0.453
2016-02-04-18-00	0.453
2016-02-04-20-00	0.453
2016-02-04-22-00	0.453
2016-02-05-00-00	0.453
2016-02-05-02-00	0.453
2016-02-05-04-00	0.453
2016-02-05-06-00	0.453
2016-02-05-08-00	0.453
2016-02-05-10-00	0.453
2016-02-05-12-00	0.343
2016-02-05-14-00	0.343
2016-02-05-16-00	0.343
2016-02-05-18-00	0.343
2016-02-05-20-00	0.343
2016-02-05-22-00	0.343
2016-02-06-00-00	0.453
2016-02-06-02-00	0.453
2016-02-06-04-00	0.453
2016-02-06-06-00	0.453
2016-02-06-08-00	0.453
2016-02-06-10-00	0.453
2016-02-06-12-00	0.453
2016-02-06-14-00	0.453
2016-02-06-16-00	0.453
2016-02-06-18-00	0.453
2016-02-06-20-00	0.453
2016-02-06-22-00	0.453
2016-02-07-00-00	0.453
2016-02-07-02-00	0.453
2016-02-07-04-00	0.453
2016-02-07-06-00	0.453
2016-02-07-08-00	0.453
2016-02-07-10-00	0.453
2016-02-07-12-00	0.453
2016-02-07-14-00	0.453
2016-02-07-16-00	0.453
2016-02-07-18-00	0.453
2016-02-07-20-00	0.453
2016-02-07-22-00	0.453
2016-02-08-00-00	0.453
2016-02-08-02-00	0.453
2016-02-08-04-00	0.453
2016-02-08-06-00	0.453
2016-02-08-08-00	0.453
2016-02-08-10-00	0.453
2016-02-08-12-00	0.453
2016-02-08-14-00	0.453
2016-02-08-16-00	0.453
2016-02-08-18-00	0.563
2016-02-08-20-00	0.563
2016-02-08-22-00	0.453
2016-02-09-00-00	0.453
2016-02-09-02-00	0.453
2016-02-09-04-00	0.563
2016-02-09-06-00	0.674
2016-02-09-08-00	0.674
2016-02-09-10-00	0.674
2016-02-09-12-00	0.674
2016-02-09-14-00	0.674
2016-02-09-16-00	0.674
2016-02-09-18-00	0.674
2016-02-09-20-00	0.674
2016-02-09-22-00	0.674
2016-02-10-00-00	0.674
2016-02-10-02-00	0.563
2016-02-10-04-00	0.563
2016-02-10-06-00	0.563
2016-02-10-08-00	0.674
2016-02-10-10-00	0.674
2016-02-10-12-00	0.563
2016-02-10-14-00	0.563
2016-02-10-16-00	0.563
2016-02-10-18-00	0.563
2016-02-10-20-00	0.674
2016-02-10-22-00	0.674
2016-02-11-00-00	0.674
2016-02-11-02-00	0.674
2016-02-11-04-00	0.674
2016-02-11-06-00	0.674
2016-02-11-08-00	0.674
2016-02-11-10-00	0.674
2016-02-11-12-00	0.674
2016-02-11-14-00	0.674
2016-02-11-16-00	0.674
2016-02-11-18-00	0.674
2016-02-11-20-00	0.674
2016-02-11-22-00	0.674
2016-02-12-00-00	0.674
2016-02-12-02-00	0.674
2016-02-12-04-00	0.674
2016-02-12-06-00	0.674
2016-02-12-08-00	0.674
2016-02-12-10-00	0.674
2016-02-12-12-00	0.674
2016-02-12-14-00	0.674
2016-02-12-16-00	0.674
2016-02-12-18-00	0.674
2016-02-12-20-00	0.784
2016-02-12-22-00	0.784
2016-02-13-00-00	0.674
2016-02-13-02-00	0.674
2016-02-13-04-00	0.674
2016-02-13-06-00	0.674
2016-02-13-08-00	0.784
2016-02-13-10-00	0.784
2016-02-13-12-00	0.784
2016-02-13-14-00	0.784
2016-02-13-16-00	0.674
2016-02-13-18-00	0.674
2016-02-13-20-00	0.784
2016-02-13-22-00	0.784
2016-02-14-00-00	0.784
2016-02-14-02-00	0.784
2016-02-14-04-00	0.674
2016-02-14-06-00	0.674
2016-02-14-08-00	0.674
2016-02-14-10-00	0.674
2016-02-14-12-00	0.784
2016-02-14-14-00	0.674
2016-02-14-16-00	0.674
2016-02-14-18-00	0.674
2016-02-14-20-00	0.674
2016-02-14-22-00	0.674
2016-02-15-00-00	0.674
2016-02-15-02-00	0.674
2016-02-15-04-00	0.674
2016-02-15-06-00	0.674
2016-02-15-08-00	0.674
2016-02-15-10-00	0.674
2016-02-15-12-00	0.674
2016-02-15-14-00	0.674
2016-02-15-16-00	0.674
2016-02-15-18-00	0.674
2016-02-15-20-00	0.674
2016-02-15-22-00	0.674
2016-02-16-00-00	0.674
2016-02-16-02-00	0.674
2016-02-16-04-00	0.674
2016-02-16-06-00	0.674
2016-02-16-08-00	0.674
2016-02-16-10-00	0.674
2016-02-16-12-00	0.674
2016-02-16-14-00	0.674
2016-02-16-16-00	0.674
2016-02-16-18-00	0.674
2016-02-16-20-00	0.784
2016-02-16-22-00	0.674
2016-02-17-00-00	0.674
2016-02-17-02-00	0.674
2016-02-17-04-00	0.674
2016-02-17-06-00	0.674
2016-02-17-08-00	0.674
2016-02-17-10-00	0.674
2016-02-17-12-00	0.674
2016-02-17-14-00	0.674
2016-02-17-16-00	0.674
2016-02-17-18-00	0.674
2016-02-17-20-00	0.674
2016-02-17-22-00	0.674
2016-02-18-00-00	0.674
2016-02-18-02-00	0.674
2016-02-18-04-00	0.674
2016-02-18-06-00	0.784
2016-02-18-08-00	0.674
2016-02-18-10-00	0.674
2016-02-18-12-00	0.784
2016-02-18-14-00	0.784
2016-02-18-16-00	0.784
2016-02-18-18-00	0.784
2016-02-18-20-00	0.784
2016-02-18-22-00	0.784
2016-02-19-00-00	0.784
2016-02-19-02-00	0.784
2016-02-19-04-00	0.784
2016-02-19-06-00	0.784
2016-02-19-08-00	0.784
2016-02-19-10-00	0.784
2016-02-19-12-00	0.784
2016-02-19-14-00	0.784
2016-02-19-16-00	0.784
2016-02-19-18-00	0.784
2016-02-19-20-00	0.784
2016-02-19-22-00	0.674
2016-02-20-00-00	0.674
2016-02-20-02-00	0.674
2016-02-20-04-00	0.674
2016-02-20-06-00	0.674
2016-02-20-08-00	0.674
2016-02-20-10-00	0.674
2016-02-20-12-00	0.674
2016-02-20-14-00	0.674
2016-02-20-16-00	0.674
2016-02-20-18-00	0.674
2016-02-20-20-00	0.674
2016-02-20-22-00	0.674
2016-02-21-00-00	0.674
2016-02-21-02-00	0.674
2016-02-21-04-00	0.674
2016-02-21-06-00	0.674
2016-02-21-08-00	0.674
2016-02-21-10-00	0.674
2016-02-21-12-00	0.674
2016-02-21-14-00	0.674
2016-02-21-16-00	0.674
2016-02-21-18-00	0.674
2016-02-21-20-00	0.674
2016-02-21-22-00	0.674
2016-02-22-00-00	0.674
2016-02-22-02-00	0.784
2016-02-22-04-00	0.784
2016-02-22-06-00	0.784
2016-02-22-08-00	0.784
2016-02-22-10-00	0.784
2016-02-22-12-00	0.784
2016-02-22-14-00	0.784
2016-02-22-16-00	0.784
2016-02-22-18-00	0.784
2016-02-22-20-00	0.674
2016-02-22-22-00	0.674
2016-02-23-00-00	0.784
2016-02-23-02-00	0.784
2016-02-23-04-00	0.784
2016-02-23-06-00	0.674
2016-02-23-08-00	0.674
2016-02-23-10-00	0.674
2016-02-23-12-00	0.674
2016-02-23-14-00	0.784
2016-02-23-16-00	0.784
2016-02-23-18-00	0.674
2016-02-23-20-00	0.674
2016-02-23-22-00	0.674
2016-02-24-00-00	0.674
2016-02-24-02-00	0.784
2016-02-24-04-00	0.784
2016-02-24-06-00	0.784
2016-02-24-08-00	0.784
2016-02-24-10-00	0.784
2016-02-24-12-00	0.784
2016-02-24-14-00	0.784
2016-02-24-16-00	0.784
2016-02-24-18-00	0.674
2016-02-24-20-00	0.674
2016-02-24-22-00	0.674
2016-02-25-00-00	0.674
2016-02-25-02-00	0.674
2016-02-25-04-00	0.674
2016-02-25-06-00	0.674
2016-02-25-08-00	0.674
2016-02-25-10-00	0.674
2016-02-25-12-00	0.674
2016-02-25-14-00	0.674
2016-02-25-16-00	0.674
2016-02-25-18-00	0.674
2016-02-25-20-00	0.674
2016-02-25-22-00	0.674
2016-02-26-00-00	0.674
2016-02-26-02-00	0.674
2016-02-26-04-00	0.674
2016-02-26-06-00	0.674
2016-02-26-08-00	0.674
2016-02-26-10-00	0.674
2016-02-26-12-00	0.674
2016-02-26-14-00	0.674
2016-02-26-16-00	0.674
2016-02-26-18-00	0.674
2016-02-26-20-00	0.674
2016-02-26-22-00	0.674
2016-02-27-00-00	0.674
2016-02-27-02-00	0.674
2016-02-27-04-00	0.674
2016-02-27-06-00	0.674
2016-02-27-08-00	0.674
2016-02-27-10-00	0.674
2016-02-27-12-00	0.674
2016-02-27-14-00	0.674
2016-02-27-16-00	0.674
2016-02-27-18-00	0.674
2016-02-27-20-00	0.674
2016-02-27-22-00	0.674
2016-02-28-00-00	0.674
2016-02-28-02-00	0.674
2016-02-28-04-00	0.674
2016-02-28-06-00	0.674
2016-02-28-08-00	0.674
2016-02-28-10-00	0.674
2016-02-28-12-00	0.674
2016-02-28-14-00	0.674
2016-02-28-16-00	0.674
2016-02-28-18-00	0.674
2016-02-28-20-00	0.784
2016-02-28-22-00	0.784
2016-02-29-00-00	0.784
2016-02-29-02-00	0.784
2016-02-29-04-00	0.674
2016-02-29-06-00	0.674
2016-02-29-08-00	0.674
2016-02-29-10-00	0.674
2016-02-29-12-00	0.674
2016-02-29-14-00	0.674
2016-02-29-16-00	0.674
2016-02-29-18-00	0.674
2016-02-29-20-00	0.674
2016-02-29-22-00	0.674
2016-03-01-00-00	0.674
2016-03-01-02-00	0.674
2016-03-01-04-00	0.674
2016-03-01-06-00	0.563
2016-03-01-08-00	0.674
2016-03-01-10-00	0.674
2016-03-01-12-00	0.674
2016-03-01-14-00	0.674
2016-03-01-16-00	0.674
2016-03-01-18-00	0.674
2016-03-01-20-00	0.674
2016-03-01-22-00	0.674
2016-03-02-00-00	0.674
2016-03-02-02-00	0.674
2016-03-02-04-00	0.674
2016-03-02-06-00	0.674
2016-03-02-08-00	0.674
2016-03-02-10-00	0.674
2016-03-02-12-00	0.674
2016-03-02-14-00	0.674
2016-03-02-16-00	0.674
2016-03-02-18-00	0.674
2016-03-02-20-00	0.674
2016-03-02-22-00	0.674
2016-03-03-00-00	0.674
2016-03-03-02-00	0.674
2016-03-03-04-00	0.674
2016-03-03-06-00	0.674
2016-03-03-08-00	0.674
2016-03-03-10-00	0.674
2016-03-03-12-00	0.674
2016-03-03-14-00	0.674
2016-03-03-16-00	0.674
2016-03-03-18-00	0.674
2016-03-03-20-00	0.674
2016-03-03-22-00	0.674
2016-03-04-00-00	0.674
2016-03-04-02-00	0.674
2016-03-04-04-00	0.674
2016-03-04-06-00	0.674
2016-03-04-08-00	0.674
2016-03-04-10-00	0.674
2016-03-04-12-00	0.674
2016-03-04-14-00	0.674
2016-03-04-16-00	0.674
2016-03-04-18-00	0.674
2016-03-04-20-00	0.674
2016-03-04-22-00	0.674
2016-03-05-00-00	0.674
2016-03-05-02-00	0.674
2016-03-05-04-00	0.674
2016-03-05-06-00	0.674
2016-03-05-08-00	0.674
2016-03-05-10-00	0.674
2016-03-05-12-00	0.674
2016-03-05-14-00	0.674
2016-03-05-16-00	0.674
2016-03-05-18-00	0.674
2016-03-05-20-00	0.674
2016-03-05-22-00	0.674
2016-03-06-00-00	0.674
2016-03-06-02-00	0.674
2016-03-06-04-00	0.674
2016-03-06-06-00	0.674
2016-03-06-08-00	0.674
2016-03-06-10-00	0.674
2016-03-06-12-00	0.674
2016-03-06-14-00	0.674
2016-03-06-16-00	0.674
2016-03-06-18-00	0.674
2016-03-06-20-00	0.674
2016-03-06-22-00	0.674
2016-03-07-00-00	0.674
2016-03-07-02-00	0.674
2016-03-07-04-00	0.674
2016-03-07-06-00	0.674
2016-03-07-08-00	0.674
2016-03-07-10-00	0.674
2016-03-07-12-00	0.674
2016-03-07-14-00	0.674
2016-03-07-16-00	0.674
2016-03-07-18-00	0.674
2016-03-07-20-00	0.674
2016-03-07-22-00	0.674
2016-03-08-00-00	0.674
2016-03-08-02-00	0.674
2016-03-08-04-00	0.674
2016-03-08-06-00	0.674
2016-03-08-08-00	0.674
2016-03-08-10-00	0.674
2016-03-08-12-00	0.674
2016-03-08-14-00	0.563
2016-03-08-16-00	0.674
2016-03-08-18-00	0.674
2016-03-08-20-00	0.674
2016-03-08-22-00	0.674
2016-03-09-00-00	0.674
2016-03-09-02-00	0.674
2016-03-09-04-00	0.563
2016-03-09-06-00	0.784
2016-03-09-08-00	0.674
2016-03-09-10-00	0.674
2016-03-09-12-00	0.674
2016-03-09-14-00	0.674
2016-03-09-16-00	0.674
2016-03-09-18-00	0.674
2016-03-09-20-00	0.674
2016-03-09-22-00	0.674
2016-03-10-00-00	0.674
2016-03-10-02-00	0.563
2016-03-10-04-00	0.563
2016-03-10-06-00	0.674
2016-03-10-08-00	0.674
2016-03-10-10-00	0.674
2016-03-10-12-00	0.674
2016-03-10-14-00	0.674
2016-03-10-16-00	0.563
2016-03-10-18-00	0.674
2016-03-10-20-00	0.674
2016-03-10-22-00	0.674
2016-03-11-00-00	0.674
2016-03-11-02-00	0.674
2016-03-11-04-00	0.674
2016-03-11-06-00	0.674
2016-03-11-08-00	0.674
2016-03-11-10-00	0.674
2016-03-11-12-00	0.674
2016-03-11-14-00	0.674
2016-03-11-16-00	0.674
2016-03-11-18-00	0.674
2016-03-11-20-00	0.674
2016-03-11-22-00	0.674
2016-03-12-00-00	0.674
2016-03-12-02-00	0.563
2016-03-12-04-00	0.674
2016-03-12-06-00	0.563
2016-03-12-08-00	0.674
2016-03-12-10-00	0.674
2016-03-12-12-00	0.563
2016-03-12-14-00	0.563
2016-03-12-16-00	0.563
2016-03-12-18-00	0.563
2016-03-12-20-00	0.674
2016-03-12-22-00	0.784
2016-03-13-00-00	0.674
2016-03-13-02-00	0.674
2016-03-13-04-00	0.674
2016-03-13-06-00	0.674
2016-03-13-08-00	0.674
2016-03-13-10-00	0.784
2016-03-13-12-00	0.674
2016-03-13-14-00	0.674
2016-03-13-16-00	0.674
2016-03-13-18-00	0.674
2016-03-13-20-00	0.674
2016-03-13-22-00	0.674
2016-03-14-00-00	0.674
2016-03-14-02-00	0.674
2016-03-14-04-00	0.674
2016-03-14-06-00	0.563
2016-03-14-08-00	0.563
2016-03-14-10-00	0.563
2016-03-14-12-00	0.563
2016-03-14-14-00	0.563
2016-03-14-16-00	0.563
2016-03-14-18-00	0.563
2016-03-14-20-00	0.563
2016-03-14-22-00	0.563
2016-03-15-00-00	0.674
2016-03-15-02-00	0.563
2016-03-15-04-00	0.563
2016-03-15-06-00	0.563
2016-03-15-08-00	0.563
2016-03-15-10-00	0.674
2016-03-15-12-00	0.674
2016-03-15-14-00	0.674
2016-03-15-16-00	0.674
2016-03-15-18-00	0.674
2016-03-15-20-00	0.563
2016-03-15-22-00	0.563
2016-03-16-00-00	0.563
2016-03-16-02-00	0.453
2016-03-16-04-00	0.563
2016-03-16-06-00	0.453
2016-03-16-08-00	0.453
2016-03-16-10-00	0.563
2016-03-16-12-00	0.563
2016-03-16-14-00	0.563
2016-03-16-16-00	0.563
2016-03-16-18-00	0.563
2016-03-16-20-00	0.563
2016-03-16-22-00	0.563
2016-03-17-00-00	0.563
2016-03-17-02-00	0.453
2016-03-17-04-00	0.453
2016-03-17-06-00	0.453
2016-03-17-08-00	0.453
2016-03-17-10-00	0.453
2016-03-17-12-00	0.453
2016-03-17-14-00	0.453
2016-03-17-16-00	0.453
2016-03-17-18-00	0.453
2016-03-17-20-00	0.453
2016-03-17-22-00	0.453
2016-03-18-00-00	0.453
2016-03-18-02-00	0.453
2016-03-18-04-00	0.343
2016-03-18-06-00	0.343
2016-03-18-08-00	0.343
2016-03-18-10-00	0.232
2016-03-18-12-00	0.232
2016-03-18-14-00	0.232
2016-03-18-16-00	0.232
2016-03-18-18-00	0.232
2016-03-18-20-00	0.232
2016-03-18-22-00	0.232
2016-03-19-00-00	0.232
2016-03-19-02-00	0.232
2016-03-19-04-00	0.232
2016-03-19-06-00	0.232
2016-03-19-08-00	0.232
2016-03-19-10-00	0.232
2016-03-19-12-00	0.232
2016-03-19-14-00	0.232
2016-03-19-16-00	0.232
2016-03-19-18-00	0.343
2016-03-19-20-00	0.343
2016-03-19-22-00	0.343
2016-03-20-00-00	0.453
2016-03-20-02-00	0.453
2016-03-20-04-00	0.563
2016-03-20-06-00	0.563
2016-03-20-08-00	0.563
2016-03-20-10-00	0.453
2016-03-20-12-00	0.453
2016-03-20-14-00	0.453
2016-03-20-16-00	0.343
2016-03-20-18-00	0.343
2016-03-20-20-00	0.343
2016-03-20-22-00	0.343
2016-03-21-00-00	0.232
2016-03-21-02-00	0.121
2016-03-21-04-00	0.121
2016-03-21-06-00	0.121
2016-03-21-08-00	0.121
2016-03-21-10-00	0.121
2016-03-21-12-00	0.121
2016-03-21-14-00	0.01
2016-03-21-16-00	0.01
2016-03-21-18-00	0.121
2016-03-21-20-00	0.121
2016-03-21-22-00	0.121
2016-03-22-00-00	0.121
2016-03-22-02-00	0.121
2016-03-22-04-00	0.121
2016-03-22-06-00	0.563
2016-03-22-08-00	0.563
2016-03-22-10-00	0.453
2016-03-22-12-00	0.232
2016-03-22-14-00	0.121
2016-03-22-16-00	0.563
2016-03-22-18-00	0.674
2016-03-22-20-00	0.674
2016-03-22-22-00	0.563
2016-03-23-00-00	0.563
2016-03-23-02-00	0.563
2016-03-23-04-00	0.563
2016-03-23-06-00	0.563
2016-03-23-08-00	0.453
2016-03-23-10-00	0.453
2016-03-23-12-00	0.453
2016-03-23-14-00	0.453
2016-03-23-16-00	0.453
2016-03-23-18-00	0.453
2016-03-23-20-00	0.453
2016-03-23-22-00	0.453
2016-03-24-00-00	0.343
2016-03-24-02-00	0.343
2016-03-24-04-00	0.343
2016-03-24-06-00	0.343
2016-03-24-08-00	0.343
2016-03-24-10-00	0.232
2016-03-24-12-00	0.232
2016-03-24-14-00	0.232
2016-03-24-16-00	0.121
2016-03-24-18-00	0.453
2016-03-24-20-00	0.343
2016-03-24-22-00	0.232
2016-03-25-00-00	0.121
2016-03-25-02-00	0.121
2016-03-25-04-00	0.121
2016-03-25-06-00	0.121
2016-03-25-08-00	0.121
2016-03-25-10-00	0.121
2016-03-25-12-00	0.121
2016-03-25-14-00	0.121
2016-03-25-16-00	0.01
2016-03-25-18-00	0.121
2016-03-25-20-00	0.121
2016-03-25-22-00	0.121
2016-03-26-00-00	0.01
2016-03-26-02-00	0.01
2016-03-26-04-00	0.01
2016-03-26-06-00	0.01
2016-03-26-08-00	0.01
2016-03-26-10-00	0.01
2016-03-26-12-00	0.01
2016-03-26-14-00	0.01
2016-03-26-16-00	0.121
2016-03-26-18-00	0.453
2016-03-26-20-00	0.453
2016-03-26-22-00	0.343
2016-03-27-00-00	0.453
2016-03-27-02-00	0.343
2016-03-27-04-00	0.232
2016-03-27-06-00	0.232
2016-03-27-08-00	0.232
2016-03-27-10-00	0.232
2016-03-27-12-00	0.232
2016-03-27-14-00	0.232
2016-03-27-16-00	0.232
2016-03-27-18-00	0.232
2016-03-27-20-00	0.232
2016-03-27-22-00	0.232
2016-03-28-00-00	0.232
2016-03-28-02-00	0.232
2016-03-28-04-00	0.232
2016-03-28-06-00	0.232
2016-03-28-08-00	0.232
2016-03-28-10-00	0.232
2016-03-28-12-00	0.121
2016-03-28-14-00	0.121
2016-03-28-16-00	0.121
2016-03-28-18-00	0.121
2016-03-28-20-00	0.01
2016-03-28-22-00	0.01
2016-03-29-00-00	0.01
2016-03-29-02-00	-0.102
2016-03-29-04-00	-0.102
2016-03-29-06-00	0.01
2016-03-29-08-00	0.01
2016-03-29-10-00	0.121
2016-03-29-12-00	0.121
2016-03-29-14-00	0.121
2016-03-29-16-00	0.121
2016-03-29-18-00	0.121
2016-03-29-20-00	0.121
2016-03-29-22-00	0.121
2016-03-30-00-00	0.121
2016-03-30-02-00	0.121
2016-03-30-04-00	0.121
2016-03-30-06-00	0.121
2016-03-30-08-00	0.232
2016-03-30-10-00	0.232
2016-03-30-12-00	0.343
2016-03-30-14-00	0.343
2016-03-30-16-00	0.343
2016-03-30-18-00	0.343
2016-03-30-20-00	0.343
2016-03-30-22-00	0.232
2016-03-31-00-00	0.343
2016-03-31-02-00	0.343
2016-03-31-04-00	0.232
2016-03-31-06-00	0.232
2016-03-31-08-00	0.232
2016-03-31-10-00	0.232
2016-03-31-12-00	0.232
2016-03-31-14-00	0.232
2016-03-31-16-00	0.232
2016-03-31-18-00	0.232
2016-03-31-20-00	0.232
2016-03-31-22-00	0.121
2016-04-01-00-00	0.232
2016-04-01-02-00	0.232
2016-04-01-04-00	0.232
2016-04-01-06-00	0.121
2016-04-01-08-00	0.232
2016-04-01-10-00	0.121
2016-04-01-12-00	0.232
2016-04-01-14-00	0.232
2016-04-01-16-00	0.232
2016-04-01-18-00	0.232
2016-04-01-20-00	0.232
2016-04-01-22-00	0.232
2016-04-02-00-00	0.232
2016-04-02-02-00	0.232
2016-04-02-04-00	0.232
2016-04-02-06-00	0.232
2016-04-02-08-00	0.232
2016-04-02-10-00	0.232
2016-04-02-12-00	0.232
2016-04-02-14-00	0.232
2016-04-02-16-00	0.232
2016-04-02-18-00	0.232
2016-04-02-20-00	0.232
2016-04-02-22-00	0.232
2016-04-03-00-00	0.232
2016-04-03-02-00	0.232
2016-04-03-04-00	0.232
2016-04-03-06-00	0.232
2016-04-03-08-00	0.232
2016-04-03-10-00	0.121
2016-04-03-12-00	0.121
2016-04-03-14-00	0.121
2016-04-03-16-00	0.121
2016-04-03-18-00	0.01
2016-04-03-20-00	0.01
2016-04-03-22-00	0.121
2016-04-04-00-00	0.121
2016-04-04-02-00	0.232
2016-04-04-04-00	0.343
2016-04-04-06-00	0.343
2016-04-04-08-00	0.343
2016-04-04-10-00	0.343
2016-04-04-12-00	0.343
2016-04-04-14-00	0.232
2016-04-04-16-00	0.343
2016-04-04-18-00	0.232
2016-04-04-20-00	0.232
2016-04-04-22-00	0.232
2016-04-05-00-00	0.121
2016-04-05-02-00	0.121
2016-04-05-04-00	0.343
2016-04-05-06-00	0.232
2016-04-05-08-00	0.343
2016-04-05-10-00	0.232
2016-04-05-12-00	0.343
2016-04-05-14-00	0.343
2016-04-05-16-00	0.343
2016-04-05-18-00	0.121
2016-04-05-20-00	0.232
2016-04-05-22-00	0.232
2016-04-06-00-00	0.232
2016-04-06-02-00	0.232
2016-04-06-04-00	0.343
2016-04-06-06-00	0.343
2016-04-06-08-00	0.232
2016-04-06-10-00	0.121
2016-04-06-12-00	0.121
2016-04-06-14-00	0.121
2016-04-06-16-00	0.121
2016-04-06-18-00	0.121
2016-04-06-20-00	0.121
2016-04-06-22-00	0.121
2016-04-07-00-00	0.121
2016-04-07-02-00	0.121
2016-04-07-04-00	0.121
2016-04-07-06-00	0.121
2016-04-07-08-00	0.121
2016-04-07-10-00	0.121
2016-04-07-12-00	0.121
2016-04-07-14-00	0.121
2016-04-07-16-00	0.121
2016-04-07-18-00	0.121
2016-04-07-20-00	0.121
2016-04-07-22-00	0.121
2016-04-08-00-00	0.121
2016-04-08-02-00	0.121
2016-04-08-04-00	0.121
2016-04-08-06-00	0.232
2016-04-08-08-00	0.232
2016-04-08-10-00	0.232
2016-04-08-12-00	0.232
2016-04-08-14-00	0.121
2016-04-08-16-00	-0.102
2016-04-08-18-00	-0.102
2016-04-08-20-00	-0.102
2016-04-08-22-00	-0.102
2016-04-09-00-00	-0.102
2016-04-09-02-00	-0.102
2016-04-09-04-00	-0.102
2016-04-09-06-00	-0.102
2016-04-09-08-00	-0.102
2016-04-09-10-00	-0.102
2016-04-09-12-00	-0.102
2016-04-09-14-00	-0.102
2016-04-09-16-00	-0.102
2016-04-09-18-00	-0.102
2016-04-09-20-00	0.01
2016-04-09-22-00	0.01
2016-04-10-00-00	0.01
2016-04-10-02-00	0.01
2016-04-10-04-00	0.01
2016-04-10-06-00	0.01
2016-04-10-08-00	0.121
2016-04-10-10-00	0.121
2016-04-10-12-00	0.01
2016-04-10-14-00	-0.325
2016-04-10-16-00	-0.325
2016-04-10-18-00	-0.325
2016-04-10-20-00	-0.213
2016-04-10-22-00	-0.102
2016-04-11-00-00	-0.102
2016-04-11-02-00	-0.102
2016-04-11-04-00	-0.102
2016-04-11-06-00	-0.102
2016-04-11-08-00	0.01
2016-04-11-10-00	-0.102
2016-04-11-12-00	-0.102
2016-04-11-14-00	-0.102
2016-04-11-16-00	-0.102
2016-04-11-18-00	-0.213
2016-04-11-20-00	-0.213
2016-04-11-22-00	0.121
2016-04-12-00-00	0.121
2016-04-12-02-00	0.121
2016-04-12-04-00	0.121
2016-04-12-06-00	0.232
2016-04-12-08-00	0.01
2016-04-12-10-00	-0.325
2016-04-12-12-00	-0.437
2016-04-12-14-00	-0.437
2016-04-12-16-00	-0.325
2016-04-12-18-00	-0.325
2016-04-12-20-00	-0.325
2016-04-12-22-00	-0.325
2016-04-13-00-00	-0.325
2016-04-13-02-00	0.232
2016-04-13-04-00	0.232
2016-04-13-06-00	0.232
2016-04-13-08-00	0.232
2016-04-13-10-00	0.232
2016-04-13-12-00	0.232
2016-04-13-14-00	0.232
2016-04-13-16-00	0.121
2016-04-13-18-00	0.121
2016-04-13-20-00	0.121
2016-04-13-22-00	0.121
2016-04-14-00-00	0.121
2016-04-14-02-00	0.121
2016-04-14-04-00	0.121
2016-04-14-06-00	-0.213
2016-04-14-08-00	-0.213
2016-04-14-10-00	-0.437
2016-04-14-12-00	-0.325
2016-04-14-14-00	-0.325
2016-04-14-16-00	-0.325
2016-04-14-18-00	-0.325
2016-04-14-20-00	0.01
2016-04-14-22-00	0.121
2016-04-15-00-00	0.232
2016-04-15-02-00	0.343
2016-04-15-04-00	0.232
2016-04-15-06-00	0.232
2016-04-15-08-00	0.121
2016-04-15-10-00	0.121
2016-04-15-12-00	0.01
2016-04-15-14-00	0.01
2016-04-15-16-00	0.01
2016-04-15-18-00	0.01
2016-04-15-20-00	0.01
2016-04-15-22-00	0.01
2016-04-16-00-00	0.01
2016-04-16-02-00	0.01
2016-04-16-04-00	0.01
2016-04-16-06-00	0.01
2016-04-16-08-00	-0.102
2016-04-16-10-00	-0.213
2016-04-16-12-00	-0.213
2016-04-16-14-00	-0.213
2016-04-16-16-00	-0.213
2016-04-16-18-00	0.121
2016-04-16-20-00	0.121
2016-04-16-22-00	0.232
2016-04-17-00-00	0.232
2016-04-17-02-00	0.121
2016-04-17-04-00	0.232
2016-04-17-06-00	0.121
2016-04-17-08-00	-0.102
2016-04-17-10-00	-0.325
2016-04-17-12-00	-0.437
2016-04-17-14-00	-0.437
2016-04-17-16-00	-0.549
2016-04-17-18-00	-0.549
2016-04-17-20-00	-0.549
2016-04-17-22-00	-0.662
2016-04-18-00-00	-0.549
2016-04-18-02-00	-0.662
2016-04-18-04-00	-0.662
2016-04-18-06-00	-0.662
2016-04-18-08-00	-0.774
2016-04-18-10-00	-0.774
2016-04-18-12-00	-0.774
2016-04-18-14-00	-0.662
2016-04-18-16-00	-0.662
2016-04-18-18-00	-0.437
2016-04-18-20-00	-0.325
2016-04-18-22-00	-0.437
2016-04-19-00-00	-0.437
2016-04-19-02-00	-0.437
2016-04-19-04-00	-0.437
2016-04-19-06-00	-0.437
2016-04-19-08-00	0.01
2016-04-19-10-00	-0.102
2016-04-19-12-00	-0.437
2016-04-19-14-00	-0.774
2016-04-19-16-00	-0.774
2016-04-19-18-00	-0.887
2016-04-19-20-00	-0.437
2016-04-19-22-00	-0.549
2016-04-20-00-00	-0.437
2016-04-20-02-00	-0.774
2016-04-20-04-00	-0.774
2016-04-20-06-00	-0.325
2016-04-20-08-00	0.01
2016-04-20-10-00	0.232
2016-04-20-12-00	0.121
2016-04-20-14-00	0.01
2016-04-20-16-00	0.01
2016-04-20-18-00	0.01
2016-04-20-20-00	0.01
2016-04-20-22-00	0.121
2016-04-21-00-00	-0.102
2016-04-21-02-00	-0.213
2016-04-21-04-00	-0.549
2016-04-21-06-00	-0.549
2016-04-21-08-00	-0.437
2016-04-21-10-00	-0.774
2016-04-21-12-00	-0.774
2016-04-21-14-00	-0.662
2016-04-21-16-00	-0.774
2016-04-21-18-00	-0.774
2016-04-21-20-00	-0.774
2016-04-21-22-00	-0.662
2016-04-22-00-00	-0.662
2016-04-22-02-00	-0.662
2016-04-22-04-00	-0.662
2016-04-22-06-00	-0.662
2016-04-22-08-00	0.01
2016-04-22-10-00	0.121
2016-04-22-12-00	0.121
2016-04-22-14-00	-0.102
2016-04-22-16-00	-0.213
2016-04-22-18-00	-0.437
2016-04-22-20-00	-0.325
2016-04-22-22-00	-0.325
2016-04-23-00-00	-0.325
2016-04-23-02-00	-0.325
2016-04-23-04-00	-0.325
2016-04-23-06-00	-0.325
2016-04-23-08-00	-0.102
2016-04-23-10-00	0.01
2016-04-23-12-00	-0.213
2016-04-23-14-00	-0.549
2016-04-23-16-00	-1.001
2016-04-23-18-00	-0.774
2016-04-23-20-00	-0.774
2016-04-23-22-00	-0.662
2016-04-24-00-00	-0.437
2016-04-24-02-00	-0.325
2016-04-24-04-00	-0.213
2016-04-24-06-00	-0.213
2016-04-24-08-00	-0.325
2016-04-24-10-00	-0.102
2016-04-24-12-00	-0.102
2016-04-24-14-00	-0.213
2016-04-24-16-00	-0.662
2016-04-24-18-00	-0.437
2016-04-24-20-00	-0.549
2016-04-24-22-00	-0.437
2016-04-25-00-00	-0.437
2016-04-25-02-00	-0.437
2016-04-25-04-00	-0.437
2016-04-25-06-00	-0.437
2016-04-25-08-00	-0.437
2016-04-25-10-00	-0.549
2016-04-25-12-00	-0.325
2016-04-25-14-00	-0.437
2016-04-25-16-00	-0.549
2016-04-25-18-00	-0.549
2016-04-25-20-00	-0.437
2016-04-25-22-00	-0.213
2016-04-26-00-00	-0.325
2016-04-26-02-00	-0.325
2016-04-26-04-00	-0.325
2016-04-26-06-00	-0.325
2016-04-26-08-00	-0.325
2016-04-26-10-00	-0.325
2016-04-26-12-00	-0.213
2016-04-26-14-00	-0.213
2016-04-26-16-00	-0.325
2016-04-26-18-00	-0.325
2016-04-26-20-00	-0.325
2016-04-26-22-00	-0.213
2016-04-27-00-00	-0.213
2016-04-27-02-00	-0.325
2016-04-27-04-00	-0.325
2016-04-27-06-00	-0.437
2016-04-27-08-00	-0.662
2016-04-27-10-00	-0.887
2016-04-27-12-00	-0.774
2016-04-27-14-00	-0.887
2016-04-27-16-00	-1.001
2016-04-27-18-00	-0.887
2016-04-27-20-00	-1.001
2016-04-27-22-00	-1.001
2016-04-28-00-00	-0.887
2016-04-28-02-00	-0.887
2016-04-28-04-00	-0.887
2016-04-28-06-00	-0.887
2016-04-28-08-00	-0.887
2016-04-28-10-00	-0.887
2016-04-28-12-00	-0.887
2016-04-28-14-00	-1.001
2016-04-28-16-00	-1.114
2016-04-28-18-00	-0.887
2016-04-28-20-00	-1.001
2016-04-28-22-00	-0.887
2016-04-29-00-00	-0.887
2016-04-29-02-00	-0.887
2016-04-29-04-00	-0.887
2016-04-29-06-00	-0.774
2016-04-29-08-00	-0.774
2016-04-29-10-00	-0.774
2016-04-29-12-00	-0.887
2016-04-29-14-00	-0.887
2016-04-29-16-00	-1.001
2016-04-29-18-00	-1.001
2016-04-29-20-00	-1.228
2016-04-29-22-00	-1.341
2016-04-30-00-00	-1.114
2016-04-30-02-00	-1.114
2016-04-30-04-00	-1.114
2016-04-30-06-00	-1.228
2016-04-30-08-00	-1.228
2016-04-30-10-00	-1.456
2016-04-30-12-00	-1.228
2016-04-30-14-00	-1.114
2016-04-30-16-00	-0.887
2016-04-30-18-00	-0.887
2016-04-30-20-00	-0.774
2016-04-30-22-00	-0.662
2016-05-01-00-00	-0.662
2016-05-01-02-00	-0.774
2016-05-01-04-00	-1.001
2016-05-01-06-00	-0.887
2016-05-01-08-00	-1.114
2016-05-01-10-00	-1.228
2016-05-01-12-00	-1.228
2016-05-01-14-00	-1.001
2016-05-01-16-00	-0.774
2016-05-01-18-00	-0.774
2016-05-01-20-00	-0.662
2016-05-01-22-00	-0.662
2016-05-02-00-00	-0.774
2016-05-02-02-00	-0.774
2016-05-02-04-00	-0.774
2016-05-02-06-00	-0.774
2016-05-02-08-00	-0.774
2016-05-02-10-00	-0.774
2016-05-02-12-00	-0.774
2016-05-02-14-00	-0.774
2016-05-02-16-00	-0.549
2016-05-02-18-00	-0.437
2016-05-02-20-00	-0.437
2016-05-02-22-00	-0.437
2016-05-03-00-00	-0.549
2016-05-03-02-00	-0.437
2016-05-03-04-00	-0.437
2016-05-03-06-00	-0.549
2016-05-03-08-00	-0.549
2016-05-03-10-00	-0.549
2016-05-03-12-00	-0.662
2016-05-03-14-00	-0.662
2016-05-03-16-00	-0.662
2016-05-03-18-00	-0.774
2016-05-03-20-00	-0.774
2016-05-03-22-00	-0.662
2016-05-04-00-00	-0.774
2016-05-04-02-00	-0.887
2016-05-04-04-00	-0.774
2016-05-04-06-00	-0.774
2016-05-04-08-00	-0.774
2016-05-04-10-00	-0.887
2016-05-04-12-00	-0.774
2016-05-04-14-00	-1.114
2016-05-04-16-00	-1.114
2016-05-04-18-00	-1.001
2016-05-04-20-00	-1.114
2016-05-04-22-00	-1.001
2016-05-05-00-00	-1.114
2016-05-05-02-00	-1.114
2016-05-05-04-00	-1.001
2016-05-05-06-00	-1.001
2016-05-05-08-00	-0.887
2016-05-05-10-00	-0.887
2016-05-05-12-00	-1.001
2016-05-05-14-00	-0.887
2016-05-05-16-00	-1.001
2016-05-05-18-00	-1.001
2016-05-05-20-00	-0.213
2016-05-05-22-00	-0.325
2016-05-06-00-00	-0.437
2016-05-06-02-00	-0.549
2016-05-06-04-00	-0.549
2016-05-06-06-00	-0.549
2016-05-06-08-00	-0.662
2016-05-06-10-00	-0.662
2016-05-06-12-00	-0.662
2016-05-06-14-00	-0.662
2016-05-06-16-00	-0.662
2016-05-06-18-00	-0.662
2016-05-06-20-00	-0.662
2016-05-06-22-00	-0.662
2016-05-07-00-00	-0.662
2016-05-07-02-00	-0.662
2016-05-07-04-00	-0.662
2016-05-07-06-00	-0.549
2016-05-07-08-00	-0.102
2016-05-07-10-00	-0.102
2016-05-07-12-00	-0.213
2016-05-07-14-00	-0.325
2016-05-07-16-00	-0.325
2016-05-07-18-00	-0.325
2016-05-07-20-00	-0.325
2016-05-07-22-00	-0.325
2016-05-08-00-00	-0.549
2016-05-08-02-00	-0.437
2016-05-08-04-00	-0.437
2016-05-08-06-00	-0.437
2016-05-08-08-00	-0.213
2016-05-08-10-00	-0.102
2016-05-08-12-00	-0.213
2016-05-08-14-00	-0.325
2016-05-08-16-00	-0.325
2016-05-08-18-00	-0.437
2016-05-08-20-00	-0.325
2016-05-08-22-00	-0.549
2016-05-09-00-00	-0.437
2016-05-09-02-00	-0.549
2016-05-09-04-00	-0.549
2016-05-09-06-00	-0.549
2016-05-09-08-00	-0.549
2016-05-09-10-00	-0.549
2016-05-09-12-00	-0.549
2016-05-09-14-00	-0.549
2016-05-09-16-00	-0.549
2016-05-09-18-00	-0.549
2016-05-09-20-00	-0.662
2016-05-09-22-00	-0.662
2016-05-10-00-00	-0.549
2016-05-10-02-00	-0.549
2016-05-10-04-00	-0.437
2016-05-10-06-00	-0.549
2016-05-10-08-00	-0.549
2016-05-10-10-00	-0.549
2016-05-10-12-00	-0.549
2016-05-10-14-00	-0.549
2016-05-10-16-00	-0.549
2016-05-10-18-00	-0.549
2016-05-10-20-00	-0.549
2016-05-10-22-00	-0.549
2016-05-11-00-00	-0.549
2016-05-11-02-00	-0.549
2016-05-11-04-00	-0.549
2016-05-11-06-00	-0.549
2016-05-11-08-00	-0.549
2016-05-11-10-00	-0.549
2016-05-11-12-00	-0.549
2016-05-11-14-00	-0.549
2016-05-11-16-00	-0.549
2016-05-11-18-00	-0.549
2016-05-11-20-00	-0.549
2016-05-11-22-00	-0.549
2016-05-12-00-00	-0.549
2016-05-12-02-00	-0.549
2016-05-12-04-00	-0.549
2016-05-12-06-00	-0.549
2016-05-12-08-00	-0.549
2016-05-12-10-00	-0.549
2016-05-12-12-00	-0.549
2016-05-12-14-00	-0.325
2016-05-12-16-00	-0.437
2016-05-12-18-00	-0.437
2016-05-12-20-00	-0.549
2016-05-12-22-00	-0.549
2016-05-13-00-00	-0.437
2016-05-13-02-00	-0.549
2016-05-13-04-00	-0.549
2016-05-13-06-00	-0.549
2016-05-13-08-00	-0.549
2016-05-13-10-00	-0.549
2016-05-13-12-00	-0.549
2016-05-13-14-00	-0.549
2016-05-13-16-00	-0.549
2016-05-13-18-00	-0.549
2016-05-13-20-00	-0.549
2016-05-13-22-00	-0.549
2016-05-14-00-00	-0.549
2016-05-14-02-00	-0.549
2016-05-14-04-00	-0.549
2016-05-14-06-00	-0.662
2016-05-14-08-00	-0.662
2016-05-14-10-00	-0.662
2016-05-14-12-00	-0.662
2016-05-14-14-00	-0.662
2016-05-14-16-00	-0.549
2016-05-14-18-00	-0.662
2016-05-14-20-00	-0.662
2016-05-14-22-00	-0.662
2016-05-15-00-00	-0.662
2016-05-15-02-00	-0.662
2016-05-15-04-00	-0.662
2016-05-15-06-00	-0.662
2016-05-15-08-00	-0.662
2016-05-15-10-00	-0.662
2016-05-15-12-00	-0.662
2016-05-15-14-00	-0.662
2016-05-15-16-00	-0.549
2016-05-15-18-00	-0.549
2016-05-15-20-00	-0.437
2016-05-15-22-00	-0.437
2016-05-16-00-00	-0.437
2016-05-16-02-00	-0.437
2016-05-16-04-00	-0.437
2016-05-16-06-00	-0.437
2016-05-16-08-00	-0.437
2016-05-16-10-00	-0.549
2016-05-16-12-00	-0.549
2016-05-16-14-00	-0.549
2016-05-16-16-00	-0.549
2016-05-16-18-00	-0.549
2016-05-16-20-00	-0.549
2016-05-16-22-00	-0.549
2016-05-17-00-00	-0.549
2016-05-17-02-00	-0.549
2016-05-17-04-00	-0.549
2016-05-17-06-00	-0.549
2016-05-17-08-00	-0.549
2016-05-17-10-00	-0.549
2016-05-17-12-00	-0.549
2016-05-17-14-00	-0.549
2016-05-17-16-00	-0.549
2016-05-17-18-00	-0.662
2016-05-17-20-00	-0.549
2016-05-17-22-00	-0.549
2016-05-18-00-00	-0.549
2016-05-18-02-00	-0.549
2016-05-18-04-00	-0.549
2016-05-18-06-00	-0.549
2016-05-18-08-00	-0.549
2016-05-18-10-00	-0.549
2016-05-18-12-00	-0.549
2016-05-18-14-00	-0.662
2016-05-18-16-00	-0.662
2016-05-18-18-00	-0.662
2016-05-18-20-00	-0.662
2016-05-18-22-00	-0.662
2016-05-19-00-00	-0.549
2016-05-19-02-00	-0.662
2016-05-19-04-00	-0.549
2016-05-19-06-00	-0.549
2016-05-19-08-00	-0.662
2016-05-19-10-00	-0.549
2016-05-19-12-00	-0.549
2016-05-19-14-00	-0.549
2016-05-19-16-00	-0.549
2016-05-19-18-00	-0.549
2016-05-19-20-00	-0.662
2016-05-19-22-00	-0.549
2016-05-20-00-00	-0.549
2016-05-20-02-00	-0.662
2016-05-20-04-00	-0.774
2016-05-20-06-00	-0.774
2016-05-20-08-00	-0.774
2016-05-20-10-00	-0.774
2016-05-20-12-00	-0.662
2016-05-20-14-00	-0.662
2016-05-20-16-00	-0.549
2016-05-20-18-00	-0.549
2016-05-20-20-00	-0.549
2016-05-20-22-00	-0.662
2016-05-21-00-00	-0.662
2016-05-21-02-00	-0.662
2016-05-21-04-00	-0.662
2016-05-21-06-00	-0.662
2016-05-21-08-00	-0.662
2016-05-21-10-00	-0.662
2016-05-21-12-00	-0.662
2016-05-21-14-00	-0.662
2016-05-21-16-00	-0.774
2016-05-21-18-00	-0.774
2016-05-21-20-00	-0.774
2016-05-21-22-00	-0.774
2016-05-22-00-00	-0.662
2016-05-22-02-00	-0.662
2016-05-22-04-00	-0.774
2016-05-22-06-00	-0.887
2016-05-22-08-00	-0.887
2016-05-22-10-00	-0.887
2016-05-22-12-00	-1.001
2016-05-22-14-00	-1.001
2016-05-22-16-00	-1.001
2016-05-22-18-00	-1.114
2016-05-22-20-00	-1.114
2016-05-22-22-00	-1.114
2016-05-23-00-00	-1.001
2016-05-23-02-00	-0.887
2016-05-23-04-00	-1.001
2016-05-23-06-00	-1.001
2016-05-23-08-00	-1.001
2016-05-23-10-00	-1.114
2016-05-23-12-00	-1.114
2016-05-23-14-00	-1.114
2016-05-23-16-00	-1.114
2016-05-23-18-00	-1.114
2016-05-23-20-00	-1.228
2016-05-23-22-00	-1.228
2016-05-24-00-00	-1.228
2016-05-24-02-00	-1.228
2016-05-24-04-00	-1.228
2016-05-24-06-00	-1.228
2016-05-24-08-00	-1.114
2016-05-24-10-00	-1.114
2016-05-24-12-00	-1.114
2016-05-24-14-00	-1.228
2016-05-24-16-00	-1.228
2016-05-24-18-00	-1.228
2016-05-24-20-00	-1.228
2016-05-24-22-00	-1.228
2016-05-25-00-00	-0.662
2016-05-25-02-00	-0.662
2016-05-25-04-00	-0.887
2016-05-25-06-00	-0.887
2016-05-25-08-00	-0.774
2016-05-25-10-00	-0.774
2016-05-25-12-00	-1.114
2016-05-25-14-00	-1.114
2016-05-25-16-00	-1.001
2016-05-25-18-00	-1.114
2016-05-25-20-00	-0.662
2016-05-25-22-00	-0.549
2016-05-26-00-00	-0.549
2016-05-26-02-00	-0.774
2016-05-26-04-00	-0.774
2016-05-26-06-00	-0.887
2016-05-26-08-00	-0.774
2016-05-26-10-00	-1.114
2016-05-26-12-00	-1.228
2016-05-26-14-00	-1.001
2016-05-26-16-00	-1.114
2016-05-26-18-00	-1.341
2016-05-26-20-00	-1.001
2016-05-26-22-00	-0.662
2016-05-27-00-00	-0.437
2016-05-27-02-00	-0.437
2016-05-27-04-00	-0.437
2016-05-27-06-00	-0.549
2016-05-27-08-00	-0.662
2016-05-27-10-00	-0.662
2016-05-27-12-00	-0.662
2016-05-27-14-00	-0.774
2016-05-27-16-00	-0.887
2016-05-27-18-00	-0.887
2016-05-27-20-00	-0.774
2016-05-27-22-00	-0.662
2016-05-28-00-00	-0.662
2016-05-28-02-00	-0.549
2016-05-28-04-00	-0.549
2016-05-28-06-00	-0.549
2016-05-28-08-00	-0.662
2016-05-28-10-00	-0.662
2016-05-28-12-00	-0.662
2016-05-28-14-00	-0.662
2016-05-28-16-00	-0.887
2016-05-28-18-00	-0.774
2016-05-28-20-00	-0.887
2016-05-28-22-00	-0.662
2016-05-29-00-00	-0.662
2016-05-29-02-00	-0.662
2016-05-29-04-00	-0.662
2016-05-29-06-00	-0.774
2016-05-29-08-00	-0.774
2016-05-29-10-00	-0.887
2016-05-29-12-00	-0.887
2016-05-29-14-00	-0.887
2016-05-29-16-00	-0.774
2016-05-29-18-00	-0.774
2016-05-29-20-00	-0.774
2016-05-29-22-00	-0.774
2016-05-30-00-00	-0.662
2016-05-30-02-00	-0.662
2016-05-30-04-00	-0.662
2016-05-30-06-00	-0.774
2016-05-30-08-00	-0.774
2016-05-30-10-00	-0.774
2016-05-30-12-00	-0.774
2016-05-30-14-00	-0.774
2016-05-30-16-00	-0.662
2016-05-30-18-00	-0.662
2016-05-30-20-00	-0.774
2016-05-30-22-00	-0.774
2016-05-31-00-00	-0.774
2016-05-31-02-00	-0.774
2016-05-31-04-00	-0.662
2016-05-31-06-00	-0.662
2016-05-31-08-00	-0.662
2016-05-31-10-00	-0.662
2016-05-31-12-00	-0.774
2016-05-31-14-00	-0.774
2016-05-31-16-00	-0.887
2016-05-31-18-00	-0.887
2016-05-31-20-00	-0.887
2016-05-31-22-00	-1.001
2016-06-01-00-00	-0.887
2016-06-01-02-00	-0.774
2016-06-01-04-00	-0.662
2016-06-01-06-00	-0.662
2016-06-01-08-00	-0.774
2016-06-01-10-00	-0.887
2016-06-01-12-00	-0.887
2016-06-01-14-00	-0.887
2016-06-01-16-00	-0.662
2016-06-01-18-00	-0.662
2016-06-01-20-00	-0.662
2016-06-01-22-00	-0.774
2016-06-02-00-00	-0.887
2016-06-02-02-00	-1.001
2016-06-02-04-00	-1.228
2016-06-02-06-00	-1.001
2016-06-02-08-00	-1.228
2016-06-02-10-00	-1.114
2016-06-02-12-00	-1.114
2016-06-02-14-00	-1.114
2016-06-02-16-00	-1.114
2016-06-02-18-00	-1.001
2016-06-02-20-00	-0.662
2016-06-02-22-00	-0.662
2016-06-03-00-00	-0.774
2016-06-03-02-00	-0.774
2016-06-03-04-00	-0.887
2016-06-03-06-00	-1.001
2016-06-03-08-00	-0.887
2016-06-03-10-00	-1.001
2016-06-03-12-00	-1.001
2016-06-03-14-00	-1.001
2016-06-03-16-00	-1.114
2016-06-03-18-00	-0.887
2016-06-03-20-00	-0.887
2016-06-03-22-00	-0.774
2016-06-04-00-00	-0.662
2016-06-04-02-00	-0.887
2016-06-04-04-00	-0.774
2016-06-04-06-00	-0.774
2016-06-04-08-00	-0.774
2016-06-04-10-00	-0.887
2016-06-04-12-00	-0.887
2016-06-04-14-00	-0.887
2016-06-04-16-00	-0.887
2016-06-04-18-00	-1.001
2016-06-04-20-00	-0.887
2016-06-04-22-00	-0.774
2016-06-05-00-00	-0.662
2016-06-05-02-00	-0.662
2016-06-05-04-00	-0.662
2016-06-05-06-00	-0.662
2016-06-05-08-00	-0.662
2016-06-05-10-00	-0.774
2016-06-05-12-00	-0.774
2016-06-05-14-00	-0.774
2016-06-05-16-00	-0.774
2016-06-05-18-00	-0.887
2016-06-05-20-00	-0.887
2016-06-05-22-00	-0.887
2016-06-06-00-00	-0.887
2016-06-06-02-00	-0.887
2016-06-06-04-00	-0.887
2016-06-06-06-00	-0.887
2016-06-06-08-00	-0.887
2016-06-06-10-00	-0.887
2016-06-06-12-00	-0.887
2016-06-06-14-00	-0.887
2016-06-06-16-00	-0.887
2016-06-06-18-00	-0.887
2016-06-06-20-00	-0.887
2016-06-06-22-00	-1.001
2016-06-07-00-00	-0.887
2016-06-07-02-00	-1.001
2016-06-07-04-00	-1.001
2016-06-07-06-00	-1.001
2016-06-07-08-00	-1.001
2016-06-07-10-00	-1.001
2016-06-07-12-00	-1.001
2016-06-07-14-00	-1.001
2016-06-07-16-00	-1.001
2016-06-07-18-00	-1.001
2016-06-07-20-00	-1.001
2016-06-07-22-00	-1.001
2016-06-08-00-00	-1.001
2016-06-08-02-00	-1.001
2016-06-08-04-00	-1.114
2016-06-08-06-00	-1.114
2016-06-08-08-00	-1.114
2016-06-08-10-00	-1.114
2016-06-08-12-00	-1.114
2016-06-08-14-00	-1.114
2016-06-08-16-00	-1.114
2016-06-08-18-00	-1.114
2016-06-08-20-00	-1.114
2016-06-08-22-00	-1.114
2016-06-09-00-00	-1.114
2016-06-09-02-00	-1.114
2016-06-09-04-00	-1.001
2016-06-09-06-00	-1.001
2016-06-09-08-00	-1.001
2016-06-09-10-00	-1.001
2016-06-09-12-00	-1.001
2016-06-09-14-00	-1.001
2016-06-09-16-00	-1.001
2016-06-09-18-00	-1.001
2016-06-09-20-00	-1.001
2016-06-09-22-00	-1.114
2016-06-10-00-00	-1.001
2016-06-10-02-00	-1.001
2016-06-10-04-00	-1.001
2016-06-10-06-00	-1.001
2016-06-10-08-00	-1.001
2016-06-10-10-00	-0.774
2016-06-10-12-00	-0.774
2016-06-10-14-00	-0.774
2016-06-10-16-00	-0.774
2016-06-10-18-00	-0.774
2016-06-10-20-00	-0.774
2016-06-10-22-00	-0.887
2016-06-11-00-00	-0.887
2016-06-11-02-00	-0.887
2016-06-11-04-00	-0.774
2016-06-11-06-00	-0.774
2016-06-11-08-00	-0.774
2016-06-11-10-00	-0.774
2016-06-11-12-00	-0.774
2016-06-11-14-00	-0.887
2016-06-11-16-00	-0.887
2016-06-11-18-00	-0.887
2016-06-11-20-00	-1.114
2016-06-11-22-00	-0.887
2016-06-12-00-00	-0.774
2016-06-12-02-00	-0.774
2016-06-12-04-00	-0.774
2016-06-12-06-00	-0.662
2016-06-12-08-00	-0.774
2016-06-12-10-00	-1.114
2016-06-12-12-00	-1.114
2016-06-12-14-00	-1.114
2016-06-12-16-00	-1.114
2016-06-12-18-00	-1.001
2016-06-12-20-00	-1.001
2016-06-12-22-00	-1.001
2016-06-13-00-00	-1.001
2016-06-13-02-00	-1.001
2016-06-13-04-00	-1.001
2016-06-13-06-00	-1.001
2016-06-13-08-00	-1.001
2016-06-13-10-00	-0.774
2016-06-13-12-00	-0.774
2016-06-13-14-00	-0.887
2016-06-13-16-00	-0.774
2016-06-13-18-00	-0.774
2016-06-13-20-00	-0.774
2016-06-13-22-00	-0.774
2016-06-14-00-00	-0.774
2016-06-14-02-00	-0.887
2016-06-14-04-00	-0.887
2016-06-14-06-00	-0.887
2016-06-14-08-00	-1.001
2016-06-14-10-00	-1.001
2016-06-14-12-00	-1.001
2016-06-14-14-00	-1.114
2016-06-14-16-00	-1.001
2016-06-14-18-00	-1.001
2016-06-14-20-00	-1.001
2016-06-14-22-00	-1.114
2016-06-15-00-00	-1.001
2016-06-15-02-00	-1.228
2016-06-15-04-00	-1.114
2016-06-15-06-00	-0.887
2016-06-15-08-00	-0.774
2016-06-15-10-00	-0.774
2016-06-15-12-00	-0.774
2016-06-15-14-00	-0.887
2016-06-15-16-00	-0.887
2016-06-15-18-00	-0.887
2016-06-15-20-00	-1.001
2016-06-15-22-00	-1.001
2016-06-16-00-00	-1.001
2016-06-16-02-00	-0.887
2016-06-16-04-00	-0.887
2016-06-16-06-00	-0.887
2016-06-16-08-00	-1.001
2016-06-16-10-00	-1.001
2016-06-16-12-00	-1.001
2016-06-16-14-00	-1.001
2016-06-16-16-00	-1.001
2016-06-16-18-00	-1.001
2016-06-16-20-00	-1.001
2016-06-16-22-00	-1.001
2016-06-17-00-00	-0.887
2016-06-17-02-00	-1.001
2016-06-17-04-00	-1.114
2016-06-17-06-00	-1.001
2016-06-17-08-00	-0.887
2016-06-17-10-00	-0.774
2016-06-17-12-00	-0.774
2016-06-17-14-00	-0.887
2016-06-17-16-00	-0.887
2016-06-17-18-00	-0.887
2016-06-17-20-00	-0.887
2016-06-17-22-00	-0.887
2016-06-18-00-00	-0.887
2016-06-18-02-00	-1.001
2016-06-18-04-00	-0.887
2016-06-18-06-00	-0.887
2016-06-18-08-00	-0.887
2016-06-18-10-00	-1.001
2016-06-18-12-00	-1.001
2016-06-18-14-00	-0.887
2016-06-18-16-00	-0.887
2016-06-18-18-00	-0.887
2016-06-18-20-00	-1.001
2016-06-18-22-00	-1.001
2016-06-19-00-00	-1.001
2016-06-19-02-00	-1.001
2016-06-19-04-00	-1.001
2016-06-19-06-00	-1.001
2016-06-19-08-00	-1.001
2016-06-19-10-00	-1.001
2016-06-19-12-00	-1.001
2016-06-19-14-00	-1.001
2016-06-19-16-00	-1.114
2016-06-19-18-00	-1.001
2016-06-19-20-00	-1.114
2016-06-19-22-00	-1.114
2016-06-20-00-00	-1.228
2016-06-20-02-00	-1.228
2016-06-20-04-00	-1.228
2016-06-20-06-00	-1.456
2016-06-20-08-00	-1.456
2016-06-20-10-00	-1.57
2016-06-20-12-00	-1.57
2016-06-20-14-00	-1.456
2016-06-20-16-00	-1.456
2016-06-20-18-00	-1.57
2016-06-20-20-00	-1.57
2016-06-20-22-00	-1.456
2016-06-21-00-00	-1.456
2016-06-21-02-00	-1.456
2016-06-21-04-00	-1.456
2016-06-21-06-00	-1.114
2016-06-21-08-00	-1.114
2016-06-21-10-00	-1.114
2016-06-21-12-00	-1.228
2016-06-21-14-00	-1.228
2016-06-21-16-00	-1.228
2016-06-21-18-00	-1.228
2016-06-21-20-00	-1.114
2016-06-21-22-00	-1.114
2016-06-22-00-00	-1.114
2016-06-22-02-00	-1.114
2016-06-22-04-00	-1.114
2016-06-22-06-00	-1.228
2016-06-22-08-00	-1.228
2016-06-22-10-00	-1.341
2016-06-22-12-00	-1.456
2016-06-22-14-00	-1.456
2016-06-22-16-00	-1.456
2016-06-22-18-00	-1.341
2016-06-22-20-00	-1.341
2016-06-22-22-00	-1.341
2016-06-23-00-00	-1.341
2016-06-23-02-00	-1.001
2016-06-23-04-00	-1.001
2016-06-23-06-00	-1.001
2016-06-23-08-00	-1.001
2016-06-23-10-00	-1.001
2016-06-23-12-00	-1.001
2016-06-23-14-00	-0.887
2016-06-23-16-00	-1.001
2016-06-23-18-00	-1.001
2016-06-23-20-00	-0.887
2016-06-23-22-00	-0.887
2016-06-24-00-00	-1.001
2016-06-24-02-00	-1.001
2016-06-24-04-00	-0.887
2016-06-24-06-00	-1.001
2016-06-24-08-00	-1.001
2016-06-24-10-00	-1.001
2016-06-24-12-00	-1.001
2016-06-24-14-00	-1.114
2016-06-24-16-00	-1.114
2016-06-24-18-00	-1.228
2016-06-24-20-00	-1.228
2016-06-24-22-00	-1.114
2016-06-25-00-00	-1.114
2016-06-25-02-00	-1.114
2016-06-25-04-00	-1.001
2016-06-25-06-00	-1.001
2016-06-25-08-00	-1.001
2016-06-25-10-00	-1.114
2016-06-25-12-00	-1.114
2016-06-25-14-00	-1.114
2016-06-25-16-00	-1.114
2016-06-25-18-00	-1.228
2016-06-25-20-00	-1.228
2016-06-25-22-00	-1.228
2016-06-26-00-00	-1.228
2016-06-26-02-00	-1.228
2016-06-26-04-00	-1.341
2016-06-26-06-00	-1.341
2016-06-26-08-00	-1.228
2016-06-26-10-00	-1.228
2016-06-26-12-00	-1.228
2016-06-26-14-00	-1.341
2016-06-26-16-00	-1.341
2016-06-26-18-00	-1.341
2016-06-26-20-00	-1.341
2016-06-26-22-00	-1.341
2016-06-27-00-00	-1.456
2016-06-27-02-00	-1.228
2016-06-27-04-00	-1.228
2016-06-27-06-00	-1.228
2016-06-27-08-00	-1.228
2016-06-27-10-00	-1.228
2016-06-27-12-00	-1.228
2016-06-27-14-00	-1.228
2016-06-27-16-00	-1.228
2016-06-27-18-00	-1.114
2016-06-27-20-00	-1.114
2016-06-27-22-00	-1.341
2016-06-28-00-00	-1.341
2016-06-28-02-00	-1.341
2016-06-28-04-00	-1.228
2016-06-28-06-00	-1.228
2016-06-28-08-00	-1.228
2016-06-28-10-00	-1.228
2016-06-28-12-00	-1.228
2016-06-28-14-00	-1.228
2016-06-28-16-00	-1.114
2016-06-28-18-00	-1.114
2016-06-28-20-00	-1.114
2016-06-28-22-00	-1.114
2016-06-29-00-00	-1.114
2016-06-29-02-00	-1.114
2016-06-29-04-00	-1.114
2016-06-29-06-00	-1.114
2016-06-29-08-00	-1.114
2016-06-29-10-00	-1.114
2016-06-29-12-00	-1.114
2016-06-29-14-00	-1.001
2016-06-29-16-00	-1.114
2016-06-29-18-00	-1.114
2016-06-29-20-00	-1.114
2016-06-29-22-00	-1.114
2016-06-30-00-00	-1.114
2016-06-30-02-00	-1.114
2016-06-30-04-00	-1.114
2016-06-30-06-00	-1.228
2016-06-30-08-00	-1.228
2016-06-30-10-00	-1.228
2016-06-30-12-00	-1.341
2016-06-30-14-00	-1.341
2016-06-30-16-00	-1.341
2016-06-30-18-00	-1.341
2016-06-30-20-00	-1.341
2016-06-30-22-00	-1.341
2016-07-01-00-00	-1.228
2016-07-01-02-00	-1.341
2016-07-01-04-00	-1.341
2016-07-01-06-00	-1.341
2016-07-01-08-00	-1.341
2016-07-01-10-00	-1.341
2016-07-01-12-00	-1.341
2016-07-01-14-00	-1.57
2016-07-01-16-00	-1.57
2016-07-01-18-00	-1.57
2016-07-01-20-00	-1.57
2016-07-01-22-00	-1.456
2016-07-02-00-00	-1.456
2016-07-02-02-00	-1.456
2016-07-02-04-00	-1.456
2016-07-02-06-00	-1.456
2016-07-02-08-00	-1.341
[truncated: 2,473 more rows]
