# Supplementary material for: The importance of local settings: within-year variability in seawater temperature at South Bay, Western Antarctic Peninsula
Source: PeerJ. 2018 Jan 18;6:e4289. doi: 10.7717/peerj.4289 (PMC5776021; doi:10.7717/peerj.4289)
Supplement: Supplemental Information 5 [file peerj-06-4289-s005.csv]

yday	year	mean_TEMp4	Datetimep4
19	2016	1.0026	1/19/2016 15:00
20	2016	0.947916667	1/20/2016 1:00
21	2016	0.838416667	1/21/2016 1:00
22	2016	0.637	1/22/2016 1:00
23	2016	0.627666667	1/23/2016 1:00
24	2016	0.765083333	1/24/2016 1:00
25	2016	0.96625	1/25/2016 1:00
26	2016	0.966333333	1/26/2016 1:00
27	2016	0.957083333	1/27/2016 1:00
28	2016	0.911583333	1/28/2016 1:00
29	2016	0.902083333	1/29/2016 1:00
30	2016	0.6185	1/30/2016 1:00
31	2016	0.6	1/31/2016 1:00
32	2016	0.6555	2/1/2016 1:00
33	2016	0.599916667	2/2/2016 1:00
34	2016	0.719833333	2/3/2016 1:00
35	2016	0.710666667	2/4/2016 1:00
36	2016	0.57225	2/5/2016 1:00
37	2016	0.590833333	2/6/2016 1:00
38	2016	0.664666667	2/7/2016 1:00
39	2016	0.572166667	2/8/2016 1:00
40	2016	0.701333333	2/9/2016 1:00
41	2016	0.802166667	2/10/2016 1:00
42	2016	0.75625	2/11/2016 1:00
43	2016	0.74725	2/12/2016 1:00
44	2016	0.820333333	2/13/2016 1:00
45	2016	0.793083333	2/14/2016 1:00
46	2016	0.792916667	2/15/2016 1:00
47	2016	0.8385	2/16/2016 1:00
48	2016	0.811	2/17/2016 1:00
49	2016	0.66425	2/18/2016 1:00
50	2016	0.64625	2/19/2016 1:00
51	2016	0.729	2/20/2016 1:00
52	2016	0.729	2/21/2016 1:00
53	2016	0.7655	2/22/2016 1:00
54	2016	0.802083333	2/23/2016 1:00
55	2016	0.719666667	2/24/2016 1:00
56	2016	0.756083333	2/25/2016 1:00
57	2016	0.682916667	2/26/2016 1:00
58	2016	0.801916667	2/27/2016 1:00
59	2016	0.774416667	2/28/2016 1:00
60	2016	0.701166667	2/29/2016 1:00
61	2016	0.793	3/1/2016 1:00
62	2016	0.765583333	3/2/2016 1:00
63	2016	0.874916667	3/3/2016 1:00
64	2016	0.847583333	3/4/2016 1:00
65	2016	0.765583333	3/5/2016 1:00
66	2016	0.7565	3/6/2016 1:00
67	2016	0.6185	3/7/2016 1:00
68	2016	0.618666667	3/8/2016 1:00
69	2016	0.646083333	3/9/2016 1:00
70	2016	0.655416667	3/10/2016 1:00
71	2016	0.664666667	3/11/2016 1:00
72	2016	0.609333333	3/12/2016 1:00
73	2016	0.636916667	3/13/2016 1:00
74	2016	0.4345	3/14/2016 1:00
75	2016	0.462083333	3/15/2016 1:00
76	2016	0.416333333	3/16/2016 1:00
77	2016	0.544666667	3/17/2016 1:00
78	2016	0.471333333	3/18/2016 1:00
79	2016	0.407166667	3/19/2016 1:00
80	2016	0.296583333	3/20/2016 1:00
81	2016	0.20425	3/21/2016 1:00
82	2016	0.24125	3/22/2016 1:00
83	2016	0.315	3/23/2016 1:00
84	2016	0.18575	3/24/2016 1:00
85	2016	0.16725	3/25/2016 1:00
86	2016	0.2135	3/26/2016 1:00
87	2016	0.232	3/27/2016 1:00
88	2016	0.232	3/28/2016 1:00
89	2016	0.24125	3/29/2016 1:00
90	2016	0.25975	3/30/2016 1:00
91	2016	0.22275	3/31/2016 1:00
92	2016	0.2135	4/1/2016 1:00
93	2016	0.074666667	4/2/2016 1:00
94	2016	0.11175	4/3/2016 1:00
95	2016	0.009583333	4/4/2016 1:00
96	2016	0.1025	4/5/2016 1:00
97	2016	0.195	4/6/2016 1:00
98	2016	0.20425	4/7/2016 1:00
99	2016	0.1395	4/8/2016 1:00
100	2016	0.1395	4/9/2016 1:00
101	2016	0.019	4/10/2016 1:00
102	2016	0.11175	4/11/2016 1:00
103	2016	-0.083333333	4/12/2016 1:00
104	2016	-0.129666667	4/13/2016 1:00
105	2016	-0.129583333	4/14/2016 1:00
106	2016	-0.027333333	4/15/2016 1:00
107	2016	0.046833333	4/16/2016 1:00
108	2016	-0.353	4/17/2016 1:00
109	2016	-0.31575	4/18/2016 1:00
110	2016	-0.418416667	4/19/2016 1:00
111	2016	-0.3905	4/20/2016 1:00
112	2016	-0.558833333	4/21/2016 1:00
113	2016	-0.437333333	4/22/2016 1:00
114	2016	-0.5495	4/23/2016 1:00
115	2016	-0.549583333	4/24/2016 1:00
116	2016	-0.55875	4/25/2016 1:00
117	2016	-0.596333333	4/26/2016 1:00
118	2016	-0.680416667	4/27/2016 1:00
119	2016	-0.568083333	4/28/2016 1:00
120	2016	-0.59625	4/29/2016 1:00
121	2016	-0.558416667	4/30/2016 1:00
122	2016	-0.614833333	5/1/2016 1:00
123	2016	-0.792916667	5/2/2016 1:00
124	2016	-0.727416667	5/3/2016 1:00
125	2016	-0.868333333	5/4/2016 1:00
126	2016	-0.8025	5/5/2016 1:00
127	2016	-0.82125	5/6/2016 1:00
128	2016	-0.718	5/7/2016 1:00
129	2016	-0.6335	5/8/2016 1:00
130	2016	-0.633666667	5/9/2016 1:00
131	2016	-0.614916667	5/10/2016 1:00
132	2016	-0.643083333	5/11/2016 1:00
133	2016	-0.63375	5/12/2016 1:00
134	2016	-0.662	5/13/2016 1:00
135	2016	-0.764833333	5/14/2016 1:00
136	2016	-0.69925	5/15/2016 1:00
137	2016	-0.69	5/16/2016 1:00
138	2016	-0.680666667	5/17/2016 1:00
139	2016	-0.69	5/18/2016 1:00
140	2016	-0.671333333	5/19/2016 1:00
141	2016	-0.69925	5/20/2016 1:00
142	2016	-0.662	5/21/2016 1:00
143	2016	-0.755583333	5/22/2016 1:00
144	2016	-0.811916667	5/23/2016 1:00
145	2016	-0.972416667	5/24/2016 1:00
146	2016	-0.972416667	5/25/2016 1:00
147	2016	-0.981916667	5/26/2016 1:00
148	2016	-0.972333333	5/27/2016 1:00
149	2016	-0.98175	5/28/2016 1:00
150	2016	-0.944	5/29/2016 1:00
151	2016	-0.868333333	5/30/2016 1:00
152	2016	-0.840333333	5/31/2016 1:00
153	2016	-1.010583333	6/1/2016 1:00
154	2016	-1.057416667	6/2/2016 1:00
155	2016	-1.019583333	6/3/2016 1:00
156	2016	-0.972333333	6/4/2016 1:00
157	2016	-0.981916667	6/5/2016 1:00
158	2016	-0.944166667	6/6/2016 1:00
159	2016	-0.811833333	6/7/2016 1:00
160	2016	-0.858833333	6/8/2016 1:00
161	2016	-0.877833333	6/9/2016 1:00
162	2016	-0.906166667	6/10/2016 1:00
163	2016	-1.10475	6/11/2016 1:00
164	2016	-0.982	6/12/2016 1:00
165	2016	-0.944	6/13/2016 1:00
166	2016	-1.095333333	6/14/2016 1:00
167	2016	-1.066916667	6/15/2016 1:00
168	2016	-1.057583333	6/16/2016 1:00
169	2016	-1.076333333	6/17/2016 1:00
170	2016	-0.982	6/18/2016 1:00
171	2016	-1.086	6/19/2016 1:00
172	2016	-1.35125	6/20/2016 1:00
173	2016	-1.171	6/21/2016 1:00
174	2016	-1.13325	6/22/2016 1:00
175	2016	-1.114166667	6/23/2016 1:00
176	2016	-1.133083333	6/24/2016 1:00
177	2016	-1.152083333	6/25/2016 1:00
178	2016	-1.08575	6/26/2016 1:00
179	2016	-1.066916667	6/27/2016 1:00
180	2016	-1.114166667	6/28/2016 1:00
181	2016	-1.133	6/29/2016 1:00
182	2016	-1.1425	6/30/2016 1:00
183	2016	-1.284583333	7/1/2016 1:00
184	2016	-1.209	7/2/2016 1:00
185	2016	-1.265666667	7/3/2016 1:00
186	2016	-1.29425	7/4/2016 1:00
187	2016	-1.45575	7/5/2016 1:00
188	2016	-1.332333333	7/6/2016 1:00
189	2016	-1.189833333	7/7/2016 1:00
190	2016	-1.322166667	7/8/2016 1:00
191	2016	-1.322166667	7/9/2016 1:00
192	2016	-1.341166667	7/10/2016 1:00
193	2016	-1.3985	7/11/2016 1:00
194	2016	-1.456	7/12/2016 1:00
195	2016	-1.436833333	7/13/2016 1:00
196	2016	-1.350583333	7/14/2016 1:00
197	2016	-1.417666667	7/15/2016 1:00
198	2016	-1.360166667	7/16/2016 1:00
199	2016	-1.303333333	7/17/2016 1:00
200	2016	-1.227916667	7/18/2016 1:00
201	2016	-1.228	7/19/2016 1:00
202	2016	-1.322333333	7/20/2016 1:00
203	2016	-1.398666667	7/21/2016 1:00
204	2016	-1.408416667	7/22/2016 1:00
205	2016	-1.474833333	7/23/2016 1:00
206	2016	-1.5985	7/24/2016 1:00
207	2016	-1.589	7/25/2016 1:00
208	2016	-1.512916667	7/26/2016 1:00
209	2016	-1.38925	7/27/2016 1:00
210	2016	-1.341666667	7/28/2016 1:00
211	2016	-1.256166667	7/29/2016 1:00
212	2016	-1.284833333	7/30/2016 1:00
213	2016	-1.293833333	7/31/2016 1:00
214	2016	-1.31275	8/1/2016 1:00
215	2016	-1.3415	8/2/2016 1:00
216	2016	-1.171	8/3/2016 1:00
217	2016	-1.218083333	8/4/2016 1:00
218	2016	-1.218333333	8/5/2016 1:00
219	2016	-1.228	8/6/2016 1:00
220	2016	-1.34175	8/7/2016 1:00
221	2016	-1.5605	8/8/2016 1:00
222	2016	-1.560416667	8/9/2016 1:00
223	2016	-1.4655	8/10/2016 1:00
224	2016	-1.512916667	8/11/2016 1:00
225	2016	-1.332333333	8/12/2016 1:00
226	2016	-1.2945	8/13/2016 1:00
227	2016	-1.25625	8/14/2016 1:00
228	2016	-1.237083333	8/15/2016 1:00
229	2016	-1.331666667	8/16/2016 1:00
230	2016	-1.208833333	8/17/2016 1:00
231	2016	-1.218333333	8/18/2016 1:00
232	2016	-1.1615	8/19/2016 1:00
233	2016	-1.095333333	8/20/2016 1:00
234	2016	-1.066916667	8/21/2016 1:00
235	2016	-1.0575	8/22/2016 1:00
236	2016	-1.114166667	8/23/2016 1:00
237	2016	-1.1615	8/24/2016 1:00
238	2016	-1.171	8/25/2016 1:00
239	2016	-1.19	8/26/2016 1:00
240	2016	-1.170916667	8/27/2016 1:00
241	2016	-1.01975	8/28/2016 1:00
242	2016	-0.9155	8/29/2016 1:00
243	2016	-0.963	8/30/2016 1:00
244	2016	-1.000833333	8/31/2016 1:00
245	2016	-1.076333333	9/1/2016 1:00
246	2016	-0.972416667	9/2/2016 1:00
247	2016	-0.88725	9/3/2016 1:00
248	2016	-1.000666667	9/4/2016 1:00
249	2016	-1.180333333	9/5/2016 1:00
250	2016	-1.2845	9/6/2016 1:00
251	2016	-1.369916667	9/7/2016 1:00
252	2016	-1.551	9/8/2016 1:00
253	2016	-1.42725	9/9/2016 1:00
254	2016	-1.5605	9/10/2016 1:00
255	2016	-1.493916667	9/11/2016 1:00
256	2016	-1.503416667	9/12/2016 1:00
257	2016	-1.42725	9/13/2016 1:00
258	2016	-1.46525	9/14/2016 1:00
259	2016	-1.484166667	9/15/2016 1:00
260	2016	-1.332083333	9/16/2016 1:00
261	2016	-1.21825	9/17/2016 1:00
262	2016	-1.284583333	9/18/2016 1:00
263	2016	-1.3985	9/19/2016 1:00
264	2016	-1.28475	9/20/2016 1:00
265	2016	-1.104833333	9/21/2016 1:00
266	2016	-1.209	9/22/2016 1:00
267	2016	-1.20875	9/23/2016 1:00
268	2016	-1.436833333	9/24/2016 1:00
269	2016	-1.379333333	9/25/2016 1:00
270	2016	-1.246666667	9/26/2016 1:00
271	2016	-1.199416667	9/27/2016 1:00
272	2016	-1.095166667	9/28/2016 1:00
273	2016	-1.161583333	9/29/2016 1:00
274	2016	-1.170916667	9/30/2016 1:00
275	2016	-1.266	10/1/2016 1:00
276	2016	-1.1335	10/2/2016 1:00
277	2016	-0.953333333	10/3/2016 1:00
278	2016	-0.887583333	10/4/2016 1:00
279	2016	-1.029166667	10/5/2016 1:00
280	2016	-1.123916667	10/6/2016 1:00
281	2016	-1.057416667	10/7/2016 1:00
282	2016	-0.802416667	10/8/2016 1:00
283	2016	-0.736666667	10/9/2016 1:00
284	2016	-1.067	10/10/2016 1:00
285	2016	-1.13325	10/11/2016 1:00
286	2016	-0.934833333	10/12/2016 1:00
287	2016	-0.934583333	10/13/2016 1:00
288	2016	-1.152083333	10/14/2016 1:00
289	2016	-1.095333333	10/15/2016 1:00
290	2016	-1.228083333	10/16/2016 1:00
291	2016	-1.237333333	10/17/2016 1:00
292	2016	-1.133166667	10/18/2016 1:00
293	2016	-0.906333333	10/19/2016 1:00
294	2016	-1.057583333	10/20/2016 1:00
295	2016	-1.067083333	10/21/2016 1:00
296	2016	-0.925416667	10/22/2016 1:00
297	2016	-0.934916667	10/23/2016 1:00
298	2016	-1.21825	10/24/2016 1:00
299	2016	-1.37975	10/25/2016 1:00
300	2016	-1.323083333	10/26/2016 1:00
301	2016	-1.199666667	10/27/2016 1:00
302	2016	-1.066916667	10/28/2016 1:00
303	2016	-0.877916667	10/29/2016 1:00
304	2016	-0.568333333	10/30/2016 1:00
305	2016	-0.344083333	10/31/2016 1:00
306	2016	-0.56	11/1/2016 1:00
307	2016	-1.12375	11/2/2016 1:00
308	2016	-0.944166667	11/3/2016 1:00
309	2016	-1.038583333	11/4/2016 1:00
310	2016	-1.313333333	11/5/2016 1:00
311	2016	-1.189916667	11/6/2016 1:00
312	2016	-1.171083333	11/7/2016 1:00
313	2016	-1.16175	11/8/2016 1:00
314	2016	-1.180416667	11/9/2016 1:00
315	2016	-1.180416667	11/10/2016 1:00
316	2016	-1.001416667	11/11/2016 1:00
317	2016	-1.010166667	11/12/2016 1:00
318	2016	-0.868916667	11/13/2016 1:00
319	2016	-0.512333333	11/14/2016 1:00
320	2016	-0.502666667	11/15/2016 1:00
321	2016	-0.615166667	11/16/2016 1:00
322	2016	-0.549666667	11/17/2016 1:00
323	2016	-0.372083333	11/18/2016 1:00
324	2016	-0.372166667	11/19/2016 1:00
325	2016	-0.390333333	11/20/2016 1:00
326	2016	-0.596333333	11/21/2016 1:00
327	2016	-0.56825	11/22/2016 1:00
328	2016	-0.521416667	11/23/2016 1:00
329	2016	-1.28475	11/24/2016 1:00
330	2016	-1.513	11/25/2016 1:00
